# Supplementary material for: Do human screams permit individual recognition?
Source: PeerJ. 2019 Jun 24;7:e7087. doi: 10.7717/peerj.7087 (PMC6596410; doi:10.7717/peerj.7087)
Supplement: Supplemental Information 1 — Each stimulus pair is labelled by its stimulus type (Duration Modified, Same Vocalizer, or Different Vocalizer). The accompanying Excel file provides further information. [file peerj-07-7087-s001.zip]

Archive with 61 entries (61 files):
- Different_Vocalizer_1.wav
- Different_Vocalizer_10.wav
- Different_Vocalizer_11.wav
- Different_Vocalizer_12.wav
- Different_Vocalizer_13.wav
- Different_Vocalizer_14.wav
- Different_Vocalizer_15.wav
- Different_Vocalizer_16.wav
- Different_Vocalizer_17.wav
- Different_Vocalizer_18.wav
- Different_Vocalizer_19.wav
- Different_Vocalizer_2.wav
- Different_Vocalizer_20_b.wav
- Different_Vocalizer_21_b.wav
- Different_Vocalizer_22.wav
- Different_Vocalizer_23.wav
- Different_Vocalizer_24.wav
- Different_Vocalizer_3.wav
- Different_Vocalizer_4.wav
- Different_Vocalizer_5.wav
- Different_Vocalizer_6.wav
- Different_Vocalizer_7.wav
- Different_Vocalizer_8.wav
- Different_Vocalizer_9.wav
- Duration_Modified_1.wav
- Duration_Modified_10.wav
- Duration_Modified_11.wav
- Duration_Modified_12.wav
- Duration_Modified_2.wav
- Duration_Modified_3.wav
- Duration_Modified_4.wav
- Duration_Modified_5.wav
- Duration_Modified_6.wav
- Duration_Modified_7.wav
- Duration_Modified_8.wav
- Duration_Modified_9.wav
- Same_Vocalizer_1_a.wav
- Same_Vocalizer_10.wav
- Same_Vocalizer_11.wav
- Same_Vocalizer_12.wav
- Same_Vocalizer_13.wav
- Same_Vocalizer_14.wav
- Same_Vocalizer_15.wav
- Same_Vocalizer_16.wav
- Same_Vocalizer_17.wav
- Same_Vocalizer_18.wav
- Same_Vocalizer_19.wav
- Same_Vocalizer_2.wav
- Same_Vocalizer_20.wav
- Same_Vocalizer_21.wav
- Same_Vocalizer_22.wav
- Same_Vocalizer_23.wav
- Same_Vocalizer_24.wav
- Same_Vocalizer_3.wav
- Same_Vocalizer_4_a.wav
- Same_Vocalizer_5.wav
- Same_Vocalizer_6.wav
- Same_Vocalizer_7.wav
- Same_Vocalizer_8.wav
- Same_Vocalizer_9.wav
- Stimulus List.xlsx
