# Supplementary material for: Do human screams permit individual recognition?
Source: PeerJ. 2019 Jun 24;7:e7087. doi: 10.7717/peerj.7087 (PMC6596410; doi:10.7717/peerj.7087)
Supplement: Supplemental Information 1 — Each stimulus pair is labelled by its stimulus type (Duration Modified, Same Vocalizer, or Different Vocalizer). The accompanying Excel file provides further information. [file peerj-07-7087-s001.zip › Stimulus List.xlsx]

## Sheet: Sheet1
Sound File	Condition	Sex
Different_Vocalizer_1	Different Vocalizer	Female
Different_Vocalizer_2	Different Vocalizer	Male
Different_Vocalizer_3	Different Vocalizer	Male
Different_Vocalizer_4	Different Vocalizer	Female
Different_Vocalizer_5	Different Vocalizer	Male
Different_Vocalizer_6	Different Vocalizer	Male
Different_Vocalizer_7	Different Vocalizer	Male
Different_Vocalizer_8	Different Vocalizer	Male
Different_Vocalizer_9	Different Vocalizer	Female
Different_Vocalizer_10	Different Vocalizer	Female
Different_Vocalizer_11	Different Vocalizer	Female
Different_Vocalizer_12	Different Vocalizer	Male
Different_Vocalizer_13	Different Vocalizer	Female
Different_Vocalizer_14	Different Vocalizer	Female
Different_Vocalizer_15	Different Vocalizer	Male
Different_Vocalizer_16	Different Vocalizer	Female
Different_Vocalizer_17	Different Vocalizer	Female
Different_Vocalizer_18	Different Vocalizer	Female
Different_Vocalizer_19	Different Vocalizer	Female
Different_Vocalizer_20_b	Different Vocalizer	Female
Different_Vocalizer_21_b*	Different Vocalizer	Female
Different_Vocalizer_22	Different Vocalizer	Female
Different_Vocalizer_23	Different Vocalizer	Female
Different_Vocalizer_24	Different Vocalizer	Female
Duration_Modified_1	Duration Modified	Female
Duration_Modified_2	Duration Modified	Female
Duration_Modified_3	Duration Modified	Female
Duration_Modified_4	Duration Modified	Female
Duration_Modified_5	Duration Modified	Female
Duration_Modified_6	Duration Modified	Male
Duration_Modified_7	Duration Modified	Female
Duration_Modified_8	Duration Modified	Female
Duration_Modified_9	Duration Modified	Female
Duration_Modified_10	Duration Modified	Male
Duration_Modified_11	Duration Modified	Female
Duration_Modified_12	Duration Modified	Female
Same_Vocalizer_1_a	Same Vocalizer	Male
Same_Vocalizer_2	Same Vocalizer	Male
Same_Vocalizer_3	Same Vocalizer	Male
Same_Vocalizer_4_a*	Same Vocalizer	Male
Same_Vocalizer_5	Same Vocalizer	Female
Same_Vocalizer_6	Same Vocalizer	Female
Same_Vocalizer_7	Same Vocalizer	Female
Same_Vocalizer_8	Same Vocalizer	Male
Same_Vocalizer_9	Same Vocalizer	Male
Same_Vocalizer_10	Same Vocalizer	Male
Same_Vocalizer_11	Same Vocalizer	Male
Same_Vocalizer_12	Same Vocalizer	Female
Same_Vocalizer_13	Same Vocalizer	Female
Same_Vocalizer_14	Same Vocalizer	Female
Same_Vocalizer_15	Same Vocalizer	Female
Same_Vocalizer_16	Same Vocalizer	Female
Same_Vocalizer_17	Same Vocalizer	Female
Same_Vocalizer_18	Same Vocalizer	Female
Same_Vocalizer_19	Same Vocalizer	Female
Same_Vocalizer_20	Same Vocalizer	Female
Same_Vocalizer_21	Same Vocalizer	Female
Same_Vocalizer_22	Same Vocalizer	Female
Same_Vocalizer_23	Same Vocalizer	Female
Same_Vocalizer_24	Same Vocalizer	Female
Duplicate pairs are indicated by the labels "a" and "b" at the end of the file name. Trials using the asterisked pairs were excluded from analyses.
