# Supplementary material for: Do human screams permit individual recognition?
Source: PeerJ. 2019 Jun 24;7:e7087. doi: 10.7717/peerj.7087 (PMC6596410; doi:10.7717/peerj.7087)
Supplement: Supplemental Information 4 — Raw data include each participant’s gender, EQ, and responses to survey questions, as well as their response, accuracy, and latency on every trial. [file peerj-07-7087-s004.xlsx]

## Sheet: Raw Data
Subject	SessionDate	SessionTime	Sex	SexNum	Age	NativeLanguage	watch_movies	enjoy_scary_movies	watch_scary_movies	TV_with_screams	know_about_movies_actors	know_video_gmes	play_action_vid_gmes	confid_about_scrms_expt	diff_making_choice_expt	reading_emotions	CambridgeBehaviourScale	Trial	SoundFile2	StimType	Duration_1	Duration_2	Sound_End_Time	ScreamerSex	CorrectAnswer	Stimulus.RESP	ACC	Stimulus.RT	Actual_Latency
1	2011-12-14	14:00:31	Female	0	19	Korean	5	4	3	2	3	1	1	3	2	4	45	20	DurationModified_1	0	1516	1006	5927	0	1	1	1	5990	63
1	2011-12-14	14:00:31	Female	0	19	Korean	5	4	3	2	3	1	1	3	2	4	45	46	DurationModified_2	0	1024	536	4611	0	1	2	0	5261	650
1	2011-12-14	14:00:31	Female	0	19	Korean	5	4	3	2	3	1	1	3	2	4	45	60	DurationModified_3	0	2756	1830	8340	0	1	1	1	3718	-4622
1	2011-12-14	14:00:31	Female	0	19	Korean	5	4	3	2	3	1	1	3	2	4	45	5	DurationModified_4	0	839	973	4337	0	1	2	0	5459	1122
1	2011-12-14	14:00:31	Female	0	19	Korean	5	4	3	2	3	1	1	3	2	4	45	25	DurationModified_5	0	4599	3951	10891	0	1	1	1	11686	795
1	2011-12-14	14:00:31	Female	0	19	Korean	5	4	3	2	3	1	1	3	2	4	45	50	DurationModified_6	0	420	382	2895	1	1	1	1	3401	506
1	2011-12-14	14:00:31	Female	0	19	Korean	5	4	3	2	3	1	1	3	2	4	45	24	DurationModified_7	0	2579	1297	6154	0	1	1	1	6627	473
1	2011-12-14	14:00:31	Female	0	19	Korean	5	4	3	2	3	1	1	3	2	4	45	59	DurationModified_8	0	3662	3013	9210	0	1	1	1	10281	1071
1	2011-12-14	14:00:31	Female	0	19	Korean	5	4	3	2	3	1	1	3	2	4	45	53	DurationModified_9	0	1583	1321	5504	0	1	1	1	6498	994
1	2011-12-14	14:00:31	Female	0	19	Korean	5	4	3	2	3	1	1	3	2	4	45	9	DurationModified_10	0	2888	3611	9173	1	1	1	1	9847	674
1	2011-12-14	14:00:31	Female	0	19	Korean	5	4	3	2	3	1	1	3	2	4	45	14	DurationModified_11	0	2938	3324	8308	0	1	1	1	9155	847
1	2011-12-14	14:00:31	Female	0	19	Korean	5	4	3	2	3	1	1	3	2	4	45	2	DurationModified_12	0	1900	1279	5285	0	1	1	1	5878	593
1	2011-12-14	14:00:31	Female	0	19	Korean	5	4	3	2	3	1	1	3	2	4	45	47	SameVocalizer_1	1	1163	1175	5347	1	1	2	0	5804	457
1	2011-12-14	14:00:31	Female	0	19	Korean	5	4	3	2	3	1	1	3	2	4	45	35	SameVocalizer_2	1	950	1175	4623	1	1	2	0	8192	3569
1	2011-12-14	14:00:31	Female	0	19	Korean	5	4	3	2	3	1	1	3	2	4	45	12	SameVocalizer_3	1	950	1084	5338	1	1	2	0	5377	39
1	2011-12-14	14:00:31	Female	0	19	Korean	5	4	3	2	3	1	1	3	2	4	45	31	SameVocalizer_4	1	1163	1175	6044	1	1	2	0	7017	973
1	2011-12-14	14:00:31	Female	0	19	Korean	5	4	3	2	3	1	1	3	2	4	45	13	SameVocalizer_5	1	1250	870	4270	0	1	2	0	4992	722
1	2011-12-14	14:00:31	Female	0	19	Korean	5	4	3	2	3	1	1	3	2	4	45	22	SameVocalizer_6	1	1305	1044	4409	0	1	1	1	4837	428
1	2011-12-14	14:00:31	Female	0	19	Korean	5	4	3	2	3	1	1	3	2	4	45	15	SameVocalizer_7	1	1305	891	4439	0	1	2	0	5258	819
1	2011-12-14	14:00:31	Female	0	19	Korean	5	4	3	2	3	1	1	3	2	4	45	10	SameVocalizer_8	1	487	468	3307	1	1	1	1	4023	716
1	2011-12-14	14:00:31	Female	0	19	Korean	5	4	3	2	3	1	1	3	2	4	45	29	SameVocalizer_9	1	1818	1794	5841	1	1	2	0	6594	753
1	2011-12-14	14:00:31	Female	0	19	Korean	5	4	3	2	3	1	1	3	2	4	45	58	SameVocalizer_10	1	466	496	3212	1	1	1	1	3509	297
1	2011-12-14	14:00:31	Female	0	19	Korean	5	4	3	2	3	1	1	3	2	4	45	33	SameVocalizer_11	1	496	636	3415	1	1	1	1	4158	743
1	2011-12-14	14:00:31	Female	0	19	Korean	5	4	3	2	3	1	1	3	2	4	45	39	SameVocalizer_12	1	1752	2024	5978	0	1	2	0	6766	788
1	2011-12-14	14:00:31	Female	0	19	Korean	5	4	3	2	3	1	1	3	2	4	45	42	SameVocalizer_13	1	1418	1326	5210	0	1	1	1	6067	857
1	2011-12-14	14:00:31	Female	0	19	Korean	5	4	3	2	3	1	1	3	2	4	45	37	SameVocalizer_14	1	677	679	3760	0	1	2	0	7430	3670
1	2011-12-14	14:00:31	Female	0	19	Korean	5	4	3	2	3	1	1	3	2	4	45	26	SameVocalizer_15	1	677	990	4003	0	1	1	1	4358	355
1	2011-12-14	14:00:31	Female	0	19	Korean	5	4	3	2	3	1	1	3	2	4	45	52	SameVocalizer_16	1	3636	4663	10677	0	1	2	0	11244	567
1	2011-12-14	14:00:31	Female	0	19	Korean	5	4	3	2	3	1	1	3	2	4	45	32	SameVocalizer_17	1	1635	1326	5182	0	1	2	0	5363	181
1	2011-12-14	14:00:31	Female	0	19	Korean	5	4	3	2	3	1	1	3	2	4	45	36	SameVocalizer_18	1	533	659	3443	0	1	2	0	5915	2472
1	2011-12-14	14:00:31	Female	0	19	Korean	5	4	3	2	3	1	1	3	2	4	45	3	SameVocalizer_19	1	2078	1955	6320	0	1	2	0	9657	3337
1	2011-12-14	14:00:31	Female	0	19	Korean	5	4	3	2	3	1	1	3	2	4	45	34	SameVocalizer_20	1	2050	1517	5594	0	1	1	1	3560	-2034
1	2011-12-14	14:00:31	Female	0	19	Korean	5	4	3	2	3	1	1	3	2	4	45	41	SameVocalizer_21	1	898	1517	4555	0	1	2	0	4586	31
1	2011-12-14	14:00:31	Female	0	19	Korean	5	4	3	2	3	1	1	3	2	4	45	45	SameVocalizer_22	1	641	389	3506	0	1	2	0	4735	1229
1	2011-12-14	14:00:31	Female	0	19	Korean	5	4	3	2	3	1	1	3	2	4	45	43	SameVocalizer_23	1	6076	7904	16542	0	1	2	0	17146	604
1	2011-12-14	14:00:31	Female	0	19	Korean	5	4	3	2	3	1	1	3	2	4	45	57	SameVocalizer_24	1	1290	1262	4642	0	1	2	0	8726	4084
1	2011-12-14	14:00:31	Female	0	19	Korean	5	4	3	2	3	1	1	3	2	4	45	8	DifferentVocalizer_1	2	893	679	3725	0	2	1	0	5088	1363
1	2011-12-14	14:00:31	Female	0	19	Korean	5	4	3	2	3	1	1	3	2	4	45	51	DifferentVocalizer_2	2	1351	1084	4823	1	2	2	1	5534	711
1	2011-12-14	14:00:31	Female	0	19	Korean	5	4	3	2	3	1	1	3	2	4	45	28	DifferentVocalizer_3	2	1351	1175	5427	1	2	2	1	6739	1312
1	2011-12-14	14:00:31	Female	0	19	Korean	5	4	3	2	3	1	1	3	2	4	45	18	DifferentVocalizer_4	2	891	665	3640	0	2	2	1	4188	548
1	2011-12-14	14:00:31	Female	0	19	Korean	5	4	3	2	3	1	1	3	2	4	45	11	DifferentVocalizer_5	2	1818	1831	5708	1	2	1	0	2316	-3392
1	2011-12-14	14:00:31	Female	0	19	Korean	5	4	3	2	3	1	1	3	2	4	45	23	DifferentVocalizer_6	2	487	371	3323	1	2	2	1	4204	881
1	2011-12-14	14:00:31	Female	0	19	Korean	5	4	3	2	3	1	1	3	2	4	45	1	DifferentVocalizer_7	2	2923	2782	8110	1	2	2	1	36987	28877
1	2011-12-14	14:00:31	Female	0	19	Korean	5	4	3	2	3	1	1	3	2	4	45	48	DifferentVocalizer_8	2	636	749	3523	1	2	2	1	4261	738
1	2011-12-14	14:00:31	Female	0	19	Korean	5	4	3	2	3	1	1	3	2	4	45	4	DifferentVocalizer_9	2	1726	1134	6700	0	2	2	1	7201	501
1	2011-12-14	14:00:31	Female	0	19	Korean	5	4	3	2	3	1	1	3	2	4	45	17	DifferentVocalizer_10	2	888	870	4015	0	2	2	1	4698	683
1	2011-12-14	14:00:31	Female	0	19	Korean	5	4	3	2	3	1	1	3	2	4	45	38	DifferentVocalizer_11	2	677	893	3824	0	2	1	0	7107	3283
1	2011-12-14	14:00:31	Female	0	19	Korean	5	4	3	2	3	1	1	3	2	4	45	49	DifferentVocalizer_12	2	3365	4632	10086	1	2	2	1	11460	1374
1	2011-12-14	14:00:31	Female	0	19	Korean	5	4	3	2	3	1	1	3	2	4	45	54	DifferentVocalizer_13	2	1326	1301	4776	0	2	2	1	6539	1763
1	2011-12-14	14:00:31	Female	0	19	Korean	5	4	3	2	3	1	1	3	2	4	45	19	DifferentVocalizer_14	2	1583	1517	5407	0	2	1	0	7546	2139
1	2011-12-14	14:00:31	Female	0	19	Korean	5	4	3	2	3	1	1	3	2	4	45	7	DifferentVocalizer_15	2	487	562	3424	1	2	2	1	4053	629
1	2011-12-14	14:00:31	Female	0	19	Korean	5	4	3	2	3	1	1	3	2	4	45	56	DifferentVocalizer_16	2	945	1259	4568	0	2	2	1	5113	545
1	2011-12-14	14:00:31	Female	0	19	Korean	5	4	3	2	3	1	1	3	2	4	45	40	DifferentVocalizer_17	2	645	420	3120	0	2	2	1	3686	566
1	2011-12-14	14:00:31	Female	0	19	Korean	5	4	3	2	3	1	1	3	2	4	45	27	DifferentVocalizer_18	2	1170	1173	5887	0	2	2	1	6564	677
1	2011-12-14	14:00:31	Female	0	19	Korean	5	4	3	2	3	1	1	3	2	4	45	6	DifferentVocalizer_19	2	1794	1044	5306	0	2	2	1	6160	854
1	2011-12-14	14:00:31	Female	0	19	Korean	5	4	3	2	3	1	1	3	2	4	45	44	DifferentVocalizer_20	2	916	1046	3982	0	2	2	1	4420	438
1	2011-12-14	14:00:31	Female	0	19	Korean	5	4	3	2	3	1	1	3	2	4	45	21	DifferentVocalizer_21	2	916	1046	3982	0	2	2	1	4580	598
1	2011-12-14	14:00:31	Female	0	19	Korean	5	4	3	2	3	1	1	3	2	4	45	16	DifferentVocalizer_22	2	916	757	4117	0	2	2	1	4984	867
1	2011-12-14	14:00:31	Female	0	19	Korean	5	4	3	2	3	1	1	3	2	4	45	55	DifferentVocalizer_23	2	2581	2362	7251	0	2	1	0	8069	818
1	2011-12-14	14:00:31	Female	0	19	Korean	5	4	3	2	3	1	1	3	2	4	45	30	DifferentVocalizer_24	2	1290	1300	4623	0	2	2	1	6284	1661
2	2011-10-28	16:45:39	Male	1	20	English	5	4	4	3	3	5	4	4	4	4	52	2	DurationModified_1	0	1516	1006	5927	0	1	1	1	7603	1676
2	2011-10-28	16:45:39	Male	1	20	English	5	4	4	3	3	5	4	4	4	4	52	37	DurationModified_2	0	1024	536	4611	0	1	1	1	6119	1508
2	2011-10-28	16:45:39	Male	1	20	English	5	4	4	3	3	5	4	4	4	4	52	48	DurationModified_3	0	2756	1830	8340	0	1	1	1	7520	-820
2	2011-10-28	16:45:39	Male	1	20	English	5	4	4	3	3	5	4	4	4	4	52	23	DurationModified_4	0	839	973	4337	0	1	1	1	4605	268
2	2011-10-28	16:45:39	Male	1	20	English	5	4	4	3	3	5	4	4	4	4	52	56	DurationModified_5	0	4599	3951	10891	0	1	1	1	11173	282
2	2011-10-28	16:45:39	Male	1	20	English	5	4	4	3	3	5	4	4	4	4	52	27	DurationModified_6	0	420	382	2895	1	1	1	1	3761	866
2	2011-10-28	16:45:39	Male	1	20	English	5	4	4	3	3	5	4	4	4	4	52	8	DurationModified_7	0	2579	1297	6154	0	1	1	1	5972	-182
2	2011-10-28	16:45:39	Male	1	20	English	5	4	4	3	3	5	4	4	4	4	52	29	DurationModified_8	0	3662	3013	9210	0	1	1	1	9423	213
2	2011-10-28	16:45:39	Male	1	20	English	5	4	4	3	3	5	4	4	4	4	52	40	DurationModified_9	0	1583	1321	5504	0	1	1	1	5546	42
2	2011-10-28	16:45:39	Male	1	20	English	5	4	4	3	3	5	4	4	4	4	52	26	DurationModified_10	0	2888	3611	9173	1	1	1	1	10743	1570
2	2011-10-28	16:45:39	Male	1	20	English	5	4	4	3	3	5	4	4	4	4	52	18	DurationModified_11	0	2938	3324	8308	0	1	1	1	8459	151
2	2011-10-28	16:45:39	Male	1	20	English	5	4	4	3	3	5	4	4	4	4	52	59	DurationModified_12	0	1900	1279	5285	0	1	1	1	6383	1098
2	2011-10-28	16:45:39	Male	1	20	English	5	4	4	3	3	5	4	4	4	4	52	22	SameVocalizer_1	1	1163	1175	5347	1	1	1	1	6924	1577
2	2011-10-28	16:45:39	Male	1	20	English	5	4	4	3	3	5	4	4	4	4	52	60	SameVocalizer_2	1	950	1175	4623	1	1	1	1	5811	1188
2	2011-10-28	16:45:39	Male	1	20	English	5	4	4	3	3	5	4	4	4	4	52	45	SameVocalizer_3	1	950	1084	5338	1	1	1	1	5934	596
2	2011-10-28	16:45:39	Male	1	20	English	5	4	4	3	3	5	4	4	4	4	52	12	SameVocalizer_4	1	1163	1175	6044	1	1	1	1	6909	865
2	2011-10-28	16:45:39	Male	1	20	English	5	4	4	3	3	5	4	4	4	4	52	46	SameVocalizer_5	1	1250	870	4270	0	1	2	0	5570	1300
2	2011-10-28	16:45:39	Male	1	20	English	5	4	4	3	3	5	4	4	4	4	52	33	SameVocalizer_6	1	1305	1044	4409	0	1	1	1	4790	381
2	2011-10-28	16:45:39	Male	1	20	English	5	4	4	3	3	5	4	4	4	4	52	25	SameVocalizer_7	1	1305	891	4439	0	1	1	1	6471	2032
2	2011-10-28	16:45:39	Male	1	20	English	5	4	4	3	3	5	4	4	4	4	52	9	SameVocalizer_8	1	487	468	3307	1	1	2	0	4214	907
2	2011-10-28	16:45:39	Male	1	20	English	5	4	4	3	3	5	4	4	4	4	52	10	SameVocalizer_9	1	1818	1794	5841	1	1	2	0	7605	1764
2	2011-10-28	16:45:39	Male	1	20	English	5	4	4	3	3	5	4	4	4	4	52	32	SameVocalizer_10	1	466	496	3212	1	1	1	1	3600	388
2	2011-10-28	16:45:39	Male	1	20	English	5	4	4	3	3	5	4	4	4	4	52	38	SameVocalizer_11	1	496	636	3415	1	1	1	1	4840	1425
2	2011-10-28	16:45:39	Male	1	20	English	5	4	4	3	3	5	4	4	4	4	52	17	SameVocalizer_12	1	1752	2024	5978	0	1	2	0	8993	3015
2	2011-10-28	16:45:39	Male	1	20	English	5	4	4	3	3	5	4	4	4	4	52	1	SameVocalizer_13	1	1418	1326	5210	0	1	1	1	7167	1957
2	2011-10-28	16:45:39	Male	1	20	English	5	4	4	3	3	5	4	4	4	4	52	49	SameVocalizer_14	1	677	679	3760	0	1	1	1	5134	1374
2	2011-10-28	16:45:39	Male	1	20	English	5	4	4	3	3	5	4	4	4	4	52	6	SameVocalizer_15	1	677	990	4003	0	1	1	1	4430	427
2	2011-10-28	16:45:39	Male	1	20	English	5	4	4	3	3	5	4	4	4	4	52	50	SameVocalizer_16	1	3636	4663	10677	0	1	1	1	11325	648
2	2011-10-28	16:45:39	Male	1	20	English	5	4	4	3	3	5	4	4	4	4	52	53	SameVocalizer_17	1	1635	1326	5182	0	1	1	1	6273	1091
2	2011-10-28	16:45:39	Male	1	20	English	5	4	4	3	3	5	4	4	4	4	52	44	SameVocalizer_18	1	533	659	3443	0	1	2	0	6830	3387
2	2011-10-28	16:45:39	Male	1	20	English	5	4	4	3	3	5	4	4	4	4	52	58	SameVocalizer_19	1	2078	1955	6320	0	1	2	0	8198	1878
2	2011-10-28	16:45:39	Male	1	20	English	5	4	4	3	3	5	4	4	4	4	52	57	SameVocalizer_20	1	2050	1517	5594	0	1	1	1	6772	1178
2	2011-10-28	16:45:39	Male	1	20	English	5	4	4	3	3	5	4	4	4	4	52	5	SameVocalizer_21	1	898	1517	4555	0	1	2	0	5920	1365
2	2011-10-28	16:45:39	Male	1	20	English	5	4	4	3	3	5	4	4	4	4	52	19	SameVocalizer_22	1	641	389	3506	0	1	1	1	4297	791
2	2011-10-28	16:45:39	Male	1	20	English	5	4	4	3	3	5	4	4	4	4	52	47	SameVocalizer_23	1	6076	7904	16542	0	1	1	1	11583	-4959
2	2011-10-28	16:45:39	Male	1	20	English	5	4	4	3	3	5	4	4	4	4	52	13	SameVocalizer_24	1	1290	1262	4642	0	1	1	1	5558	916
2	2011-10-28	16:45:39	Male	1	20	English	5	4	4	3	3	5	4	4	4	4	52	4	DifferentVocalizer_1	2	893	679	3725	0	2	2	1	5633	1908
2	2011-10-28	16:45:39	Male	1	20	English	5	4	4	3	3	5	4	4	4	4	52	20	DifferentVocalizer_2	2	1351	1084	4823	1	2	2	1	7255	2432
2	2011-10-28	16:45:39	Male	1	20	English	5	4	4	3	3	5	4	4	4	4	52	30	DifferentVocalizer_3	2	1351	1175	5427	1	2	2	1	6833	1406
2	2011-10-28	16:45:39	Male	1	20	English	5	4	4	3	3	5	4	4	4	4	52	21	DifferentVocalizer_4	2	891	665	3640	0	2	2	1	5429	1789
2	2011-10-28	16:45:39	Male	1	20	English	5	4	4	3	3	5	4	4	4	4	52	54	DifferentVocalizer_5	2	1818	1831	5708	1	2	2	1	5408	-300
2	2011-10-28	16:45:39	Male	1	20	English	5	4	4	3	3	5	4	4	4	4	52	15	DifferentVocalizer_6	2	487	371	3323	1	2	1	0	7125	3802
2	2011-10-28	16:45:39	Male	1	20	English	5	4	4	3	3	5	4	4	4	4	52	43	DifferentVocalizer_7	2	2923	2782	8110	1	2	2	1	6732	-1378
2	2011-10-28	16:45:39	Male	1	20	English	5	4	4	3	3	5	4	4	4	4	52	14	DifferentVocalizer_8	2	636	749	3523	1	2	2	1	3862	339
2	2011-10-28	16:45:39	Male	1	20	English	5	4	4	3	3	5	4	4	4	4	52	16	DifferentVocalizer_9	2	1726	1134	6700	0	2	2	1	6656	-44
2	2011-10-28	16:45:39	Male	1	20	English	5	4	4	3	3	5	4	4	4	4	52	11	DifferentVocalizer_10	2	888	870	4015	0	2	2	1	4285	270
2	2011-10-28	16:45:39	Male	1	20	English	5	4	4	3	3	5	4	4	4	4	52	55	DifferentVocalizer_11	2	677	893	3824	0	2	2	1	4743	919
2	2011-10-28	16:45:39	Male	1	20	English	5	4	4	3	3	5	4	4	4	4	52	31	DifferentVocalizer_12	2	3365	4632	10086	1	2	2	1	7588	-2498
2	2011-10-28	16:45:39	Male	1	20	English	5	4	4	3	3	5	4	4	4	4	52	52	DifferentVocalizer_13	2	1326	1301	4776	0	2	2	1	5162	386
2	2011-10-28	16:45:39	Male	1	20	English	5	4	4	3	3	5	4	4	4	4	52	35	DifferentVocalizer_14	2	1583	1517	5407	0	2	2	1	6587	1180
2	2011-10-28	16:45:39	Male	1	20	English	5	4	4	3	3	5	4	4	4	4	52	36	DifferentVocalizer_15	2	487	562	3424	1	2	2	1	4649	1225
2	2011-10-28	16:45:39	Male	1	20	English	5	4	4	3	3	5	4	4	4	4	52	39	DifferentVocalizer_16	2	945	1259	4568	0	2	2	1	5808	1240
2	2011-10-28	16:45:39	Male	1	20	English	5	4	4	3	3	5	4	4	4	4	52	28	DifferentVocalizer_17	2	645	420	3120	0	2	1	0	5547	2427
2	2011-10-28	16:45:39	Male	1	20	English	5	4	4	3	3	5	4	4	4	4	52	42	DifferentVocalizer_18	2	1170	1173	5887	0	2	2	1	5626	-261
2	2011-10-28	16:45:39	Male	1	20	English	5	4	4	3	3	5	4	4	4	4	52	7	DifferentVocalizer_19	2	1794	1044	5306	0	2	2	1	6950	1644
2	2011-10-28	16:45:39	Male	1	20	English	5	4	4	3	3	5	4	4	4	4	52	24	DifferentVocalizer_20	2	916	1046	3982	0	2	2	1	5068	1086
2	2011-10-28	16:45:39	Male	1	20	English	5	4	4	3	3	5	4	4	4	4	52	3	DifferentVocalizer_21	2	916	1046	3982	0	2	2	1	4184	202
2	2011-10-28	16:45:39	Male	1	20	English	5	4	4	3	3	5	4	4	4	4	52	51	DifferentVocalizer_22	2	916	757	4117	0	2	2	1	5478	1361
2	2011-10-28	16:45:39	Male	1	20	English	5	4	4	3	3	5	4	4	4	4	52	34	DifferentVocalizer_23	2	2581	2362	7251	0	2	2	1	7939	688
2	2011-10-28	16:45:39	Male	1	20	English	5	4	4	3	3	5	4	4	4	4	52	41	DifferentVocalizer_24	2	1290	1300	4623	0	2	2	1	5698	1075
3	2011-11-04	10:59:57	Female	0	18	English	4	3	1	2	4	1	1	3	2	4	46	15	DurationModified_1	0	1516	1006	5927	0	1	1	1	6836	909
3	2011-11-04	10:59:57	Female	0	18	English	4	3	1	2	4	1	1	3	2	4	46	20	DurationModified_2	0	1024	536	4611	0	1	1	1	5917	1306
3	2011-11-04	10:59:57	Female	0	18	English	4	3	1	2	4	1	1	3	2	4	46	34	DurationModified_3	0	2756	1830	8340	0	1	1	1	8680	340
3	2011-11-04	10:59:57	Female	0	18	English	4	3	1	2	4	1	1	3	2	4	46	24	DurationModified_4	0	839	973	4337	0	1	1	1	4929	592
3	2011-11-04	10:59:57	Female	0	18	English	4	3	1	2	4	1	1	3	2	4	46	12	DurationModified_5	0	4599	3951	10891	0	1	1	1	11273	382
3	2011-11-04	10:59:57	Female	0	18	English	4	3	1	2	4	1	1	3	2	4	46	29	DurationModified_6	0	420	382	2895	1	1	1	1	3605	710
3	2011-11-04	10:59:57	Female	0	18	English	4	3	1	2	4	1	1	3	2	4	46	17	DurationModified_7	0	2579	1297	6154	0	1	1	1	7162	1008
3	2011-11-04	10:59:57	Female	0	18	English	4	3	1	2	4	1	1	3	2	4	46	53	DurationModified_8	0	3662	3013	9210	0	1	1	1	9603	393
3	2011-11-04	10:59:57	Female	0	18	English	4	3	1	2	4	1	1	3	2	4	46	18	DurationModified_9	0	1583	1321	5504	0	1	1	1	5960	456
3	2011-11-04	10:59:57	Female	0	18	English	4	3	1	2	4	1	1	3	2	4	46	2	DurationModified_10	0	2888	3611	9173	1	1	1	1	9736	563
3	2011-11-04	10:59:57	Female	0	18	English	4	3	1	2	4	1	1	3	2	4	46	13	DurationModified_11	0	2938	3324	8308	0	1	1	1	8872	564
3	2011-11-04	10:59:57	Female	0	18	English	4	3	1	2	4	1	1	3	2	4	46	36	DurationModified_12	0	1900	1279	5285	0	1	1	1	6015	730
3	2011-11-04	10:59:57	Female	0	18	English	4	3	1	2	4	1	1	3	2	4	46	19	SameVocalizer_1	1	1163	1175	5347	1	1	1	1	6495	1148
3	2011-11-04	10:59:57	Female	0	18	English	4	3	1	2	4	1	1	3	2	4	46	45	SameVocalizer_2	1	950	1175	4623	1	1	1	1	5528	905
3	2011-11-04	10:59:57	Female	0	18	English	4	3	1	2	4	1	1	3	2	4	46	40	SameVocalizer_3	1	950	1084	5338	1	1	1	1	6337	999
3	2011-11-04	10:59:57	Female	0	18	English	4	3	1	2	4	1	1	3	2	4	46	41	SameVocalizer_4	1	1163	1175	6044	1	1	1	1	6694	650
3	2011-11-04	10:59:57	Female	0	18	English	4	3	1	2	4	1	1	3	2	4	46	16	SameVocalizer_5	1	1250	870	4270	0	1	1	1	5736	1466
3	2011-11-04	10:59:57	Female	0	18	English	4	3	1	2	4	1	1	3	2	4	46	42	SameVocalizer_6	1	1305	1044	4409	0	1	1	1	5181	772
3	2011-11-04	10:59:57	Female	0	18	English	4	3	1	2	4	1	1	3	2	4	46	6	SameVocalizer_7	1	1305	891	4439	0	1	1	1	6732	2293
3	2011-11-04	10:59:57	Female	0	18	English	4	3	1	2	4	1	1	3	2	4	46	37	SameVocalizer_8	1	487	468	3307	1	1	1	1	4195	888
3	2011-11-04	10:59:57	Female	0	18	English	4	3	1	2	4	1	1	3	2	4	46	60	SameVocalizer_9	1	1818	1794	5841	1	1	1	1	6155	314
3	2011-11-04	10:59:57	Female	0	18	English	4	3	1	2	4	1	1	3	2	4	46	52	SameVocalizer_10	1	466	496	3212	1	1	1	1	3705	493
3	2011-11-04	10:59:57	Female	0	18	English	4	3	1	2	4	1	1	3	2	4	46	4	SameVocalizer_11	1	496	636	3415	1	1	1	1	5056	1641
3	2011-11-04	10:59:57	Female	0	18	English	4	3	1	2	4	1	1	3	2	4	46	35	SameVocalizer_12	1	1752	2024	5978	0	1	1	1	7361	1383
3	2011-11-04	10:59:57	Female	0	18	English	4	3	1	2	4	1	1	3	2	4	46	51	SameVocalizer_13	1	1418	1326	5210	0	1	1	1	5751	541
3	2011-11-04	10:59:57	Female	0	18	English	4	3	1	2	4	1	1	3	2	4	46	26	SameVocalizer_14	1	677	679	3760	0	1	1	1	4259	499
3	2011-11-04	10:59:57	Female	0	18	English	4	3	1	2	4	1	1	3	2	4	46	10	SameVocalizer_15	1	677	990	4003	0	1	1	1	5195	1192
3	2011-11-04	10:59:57	Female	0	18	English	4	3	1	2	4	1	1	3	2	4	46	56	SameVocalizer_16	1	3636	4663	10677	0	1	1	1	11356	679
3	2011-11-04	10:59:57	Female	0	18	English	4	3	1	2	4	1	1	3	2	4	46	22	SameVocalizer_17	1	1635	1326	5182	0	1	1	1	6474	1292
3	2011-11-04	10:59:57	Female	0	18	English	4	3	1	2	4	1	1	3	2	4	46	33	SameVocalizer_18	1	533	659	3443	0	1	1	1	6532	3089
3	2011-11-04	10:59:57	Female	0	18	English	4	3	1	2	4	1	1	3	2	4	46	55	SameVocalizer_19	1	2078	1955	6320	0	1	1	1	6861	541
3	2011-11-04	10:59:57	Female	0	18	English	4	3	1	2	4	1	1	3	2	4	46	1	SameVocalizer_20	1	2050	1517	5594	0	1	1	1	6963	1369
3	2011-11-04	10:59:57	Female	0	18	English	4	3	1	2	4	1	1	3	2	4	46	25	SameVocalizer_21	1	898	1517	4555	0	1	2	0	8555	4000
3	2011-11-04	10:59:57	Female	0	18	English	4	3	1	2	4	1	1	3	2	4	46	3	SameVocalizer_22	1	641	389	3506	0	1	1	1	5873	2367
3	2011-11-04	10:59:57	Female	0	18	English	4	3	1	2	4	1	1	3	2	4	46	48	SameVocalizer_23	1	6076	7904	16542	0	1	1	1	17539	997
3	2011-11-04	10:59:57	Female	0	18	English	4	3	1	2	4	1	1	3	2	4	46	47	SameVocalizer_24	1	1290	1262	4642	0	1	1	1	5560	918
3	2011-11-04	10:59:57	Female	0	18	English	4	3	1	2	4	1	1	3	2	4	46	38	DifferentVocalizer_1	2	893	679	3725	0	2	1	0	4265	540
3	2011-11-04	10:59:57	Female	0	18	English	4	3	1	2	4	1	1	3	2	4	46	21	DifferentVocalizer_2	2	1351	1084	4823	1	2	2	1	7923	3100
3	2011-11-04	10:59:57	Female	0	18	English	4	3	1	2	4	1	1	3	2	4	46	32	DifferentVocalizer_3	2	1351	1175	5427	1	2	1	0	9261	3834
3	2011-11-04	10:59:57	Female	0	18	English	4	3	1	2	4	1	1	3	2	4	46	23	DifferentVocalizer_4	2	891	665	3640	0	2	2	1	5829	2189
3	2011-11-04	10:59:57	Female	0	18	English	4	3	1	2	4	1	1	3	2	4	46	49	DifferentVocalizer_5	2	1818	1831	5708	1	2	2	1	6652	944
3	2011-11-04	10:59:57	Female	0	18	English	4	3	1	2	4	1	1	3	2	4	46	54	DifferentVocalizer_6	2	487	371	3323	1	2	2	1	3945	622
3	2011-11-04	10:59:57	Female	0	18	English	4	3	1	2	4	1	1	3	2	4	46	31	DifferentVocalizer_7	2	2923	2782	8110	1	2	1	0	9228	1118
3	2011-11-04	10:59:57	Female	0	18	English	4	3	1	2	4	1	1	3	2	4	46	27	DifferentVocalizer_8	2	636	749	3523	1	2	2	1	5511	1988
3	2011-11-04	10:59:57	Female	0	18	English	4	3	1	2	4	1	1	3	2	4	46	39	DifferentVocalizer_9	2	1726	1134	6700	0	2	2	1	7733	1033
3	2011-11-04	10:59:57	Female	0	18	English	4	3	1	2	4	1	1	3	2	4	46	28	DifferentVocalizer_10	2	888	870	4015	0	2	2	1	7412	3397
3	2011-11-04	10:59:57	Female	0	18	English	4	3	1	2	4	1	1	3	2	4	46	46	DifferentVocalizer_11	2	677	893	3824	0	2	1	0	4285	461
3	2011-11-04	10:59:57	Female	0	18	English	4	3	1	2	4	1	1	3	2	4	46	5	DifferentVocalizer_12	2	3365	4632	10086	1	2	2	1	11700	1614
3	2011-11-04	10:59:57	Female	0	18	English	4	3	1	2	4	1	1	3	2	4	46	9	DifferentVocalizer_13	2	1326	1301	4776	0	2	2	1	8327	3551
3	2011-11-04	10:59:57	Female	0	18	English	4	3	1	2	4	1	1	3	2	4	46	30	DifferentVocalizer_14	2	1583	1517	5407	0	2	1	0	6046	639
3	2011-11-04	10:59:57	Female	0	18	English	4	3	1	2	4	1	1	3	2	4	46	59	DifferentVocalizer_15	2	487	562	3424	1	2	2	1	6169	2745
3	2011-11-04	10:59:57	Female	0	18	English	4	3	1	2	4	1	1	3	2	4	46	58	DifferentVocalizer_16	2	945	1259	4568	0	2	1	0	4906	338
3	2011-11-04	10:59:57	Female	0	18	English	4	3	1	2	4	1	1	3	2	4	46	43	DifferentVocalizer_17	2	645	420	3120	0	2	1	0	5166	2046
3	2011-11-04	10:59:57	Female	0	18	English	4	3	1	2	4	1	1	3	2	4	46	57	DifferentVocalizer_18	2	1170	1173	5887	0	2	2	1	6298	411
3	2011-11-04	10:59:57	Female	0	18	English	4	3	1	2	4	1	1	3	2	4	46	14	DifferentVocalizer_19	2	1794	1044	5306	0	2	1	0	7376	2070
3	2011-11-04	10:59:57	Female	0	18	English	4	3	1	2	4	1	1	3	2	4	46	8	DifferentVocalizer_20	2	916	1046	3982	0	2	2	1	5169	1187
3	2011-11-04	10:59:57	Female	0	18	English	4	3	1	2	4	1	1	3	2	4	46	50	DifferentVocalizer_21	2	916	1046	3982	0	2	2	1	4908	926
3	2011-11-04	10:59:57	Female	0	18	English	4	3	1	2	4	1	1	3	2	4	46	44	DifferentVocalizer_22	2	916	757	4117	0	2	2	1	4564	447
3	2011-11-04	10:59:57	Female	0	18	English	4	3	1	2	4	1	1	3	2	4	46	7	DifferentVocalizer_23	2	2581	2362	7251	0	2	2	1	10298	3047
3	2011-11-04	10:59:57	Female	0	18	English	4	3	1	2	4	1	1	3	2	4	46	11	DifferentVocalizer_24	2	1290	1300	4623	0	2	2	1	5427	804
4	2011-11-04	13:03:57	Male	1	18	English	5	3	3	2	4	3	3	4	3	4	55	59	DurationModified_1	0	1516	1006	5927	0	1	1	1	5994	67
4	2011-11-04	13:03:57	Male	1	18	English	5	3	3	2	4	3	3	4	3	4	55	30	DurationModified_2	0	1024	536	4611	0	1	1	1	5807	1196
4	2011-11-04	13:03:57	Male	1	18	English	5	3	3	2	4	3	3	4	3	4	55	24	DurationModified_3	0	2756	1830	8340	0	1	1	1	7616	-724
4	2011-11-04	13:03:57	Male	1	18	English	5	3	3	2	4	3	3	4	3	4	55	26	DurationModified_4	0	839	973	4337	0	1	1	1	4554	217
4	2011-11-04	13:03:57	Male	1	18	English	5	3	3	2	4	3	3	4	3	4	55	28	DurationModified_5	0	4599	3951	10891	0	1	1	1	8698	-2193
4	2011-11-04	13:03:57	Male	1	18	English	5	3	3	2	4	3	3	4	3	4	55	41	DurationModified_6	0	420	382	2895	1	1	1	1	3339	444
4	2011-11-04	13:03:57	Male	1	18	English	5	3	3	2	4	3	3	4	3	4	55	56	DurationModified_7	0	2579	1297	6154	0	1	1	1	6928	774
4	2011-11-04	13:03:57	Male	1	18	English	5	3	3	2	4	3	3	4	3	4	55	13	DurationModified_8	0	3662	3013	9210	0	1	1	1	9378	168
4	2011-11-04	13:03:57	Male	1	18	English	5	3	3	2	4	3	3	4	3	4	55	7	DurationModified_9	0	1583	1321	5504	0	1	1	1	5876	372
4	2011-11-04	13:03:57	Male	1	18	English	5	3	3	2	4	3	3	4	3	4	55	23	DurationModified_10	0	2888	3611	9173	1	1	1	1	6609	-2564
4	2011-11-04	13:03:57	Male	1	18	English	5	3	3	2	4	3	3	4	3	4	55	6	DurationModified_11	0	2938	3324	8308	0	1	1	1	7976	-332
4	2011-11-04	13:03:57	Male	1	18	English	5	3	3	2	4	3	3	4	3	4	55	53	DurationModified_12	0	1900	1279	5285	0	1	1	1	5487	202
4	2011-11-04	13:03:57	Male	1	18	English	5	3	3	2	4	3	3	4	3	4	55	2	SameVocalizer_1	1	1163	1175	5347	1	1	1	1	6050	703
4	2011-11-04	13:03:57	Male	1	18	English	5	3	3	2	4	3	3	4	3	4	55	42	SameVocalizer_2	1	950	1175	4623	1	1	1	1	5683	1060
4	2011-11-04	13:03:57	Male	1	18	English	5	3	3	2	4	3	3	4	3	4	55	29	SameVocalizer_3	1	950	1084	5338	1	1	1	1	5417	79
4	2011-11-04	13:03:57	Male	1	18	English	5	3	3	2	4	3	3	4	3	4	55	38	SameVocalizer_4	1	1163	1175	6044	1	1	2	0	6959	915
4	2011-11-04	13:03:57	Male	1	18	English	5	3	3	2	4	3	3	4	3	4	55	39	SameVocalizer_5	1	1250	870	4270	0	1	1	1	4802	532
4	2011-11-04	13:03:57	Male	1	18	English	5	3	3	2	4	3	3	4	3	4	55	15	SameVocalizer_6	1	1305	1044	4409	0	1	1	1	5078	669
4	2011-11-04	13:03:57	Male	1	18	English	5	3	3	2	4	3	3	4	3	4	55	10	SameVocalizer_7	1	1305	891	4439	0	1	2	0	5404	965
4	2011-11-04	13:03:57	Male	1	18	English	5	3	3	2	4	3	3	4	3	4	55	35	SameVocalizer_8	1	487	468	3307	1	1	2	0	3961	654
4	2011-11-04	13:03:57	Male	1	18	English	5	3	3	2	4	3	3	4	3	4	55	32	SameVocalizer_9	1	1818	1794	5841	1	1	1	1	6323	482
4	2011-11-04	13:03:57	Male	1	18	English	5	3	3	2	4	3	3	4	3	4	55	25	SameVocalizer_10	1	466	496	3212	1	1	1	1	3802	590
4	2011-11-04	13:03:57	Male	1	18	English	5	3	3	2	4	3	3	4	3	4	55	57	SameVocalizer_11	1	496	636	3415	1	1	1	1	4940	1525
4	2011-11-04	13:03:57	Male	1	18	English	5	3	3	2	4	3	3	4	3	4	55	51	SameVocalizer_12	1	1752	2024	5978	0	1	2	0	6374	396
4	2011-11-04	13:03:57	Male	1	18	English	5	3	3	2	4	3	3	4	3	4	55	19	SameVocalizer_13	1	1418	1326	5210	0	1	1	1	5978	768
4	2011-11-04	13:03:57	Male	1	18	English	5	3	3	2	4	3	3	4	3	4	55	21	SameVocalizer_14	1	677	679	3760	0	1	1	1	4102	342
4	2011-11-04	13:03:57	Male	1	18	English	5	3	3	2	4	3	3	4	3	4	55	55	SameVocalizer_15	1	677	990	4003	0	1	1	1	4640	637
4	2011-11-04	13:03:57	Male	1	18	English	5	3	3	2	4	3	3	4	3	4	55	37	SameVocalizer_16	1	3636	4663	10677	0	1	2	0	10543	-134
4	2011-11-04	13:03:57	Male	1	18	English	5	3	3	2	4	3	3	4	3	4	55	45	SameVocalizer_17	1	1635	1326	5182	0	1	1	1	5454	272
4	2011-11-04	13:03:57	Male	1	18	English	5	3	3	2	4	3	3	4	3	4	55	52	SameVocalizer_18	1	533	659	3443	0	1	1	1	5173	1730
4	2011-11-04	13:03:57	Male	1	18	English	5	3	3	2	4	3	3	4	3	4	55	3	SameVocalizer_19	1	2078	1955	6320	0	1	1	1	7045	725
4	2011-11-04	13:03:57	Male	1	18	English	5	3	3	2	4	3	3	4	3	4	55	17	SameVocalizer_20	1	2050	1517	5594	0	1	1	1	6084	490
4	2011-11-04	13:03:57	Male	1	18	English	5	3	3	2	4	3	3	4	3	4	55	40	SameVocalizer_21	1	898	1517	4555	0	1	1	1	5775	1220
4	2011-11-04	13:03:57	Male	1	18	English	5	3	3	2	4	3	3	4	3	4	55	47	SameVocalizer_22	1	641	389	3506	0	1	1	1	6764	3258
4	2011-11-04	13:03:57	Male	1	18	English	5	3	3	2	4	3	3	4	3	4	55	58	SameVocalizer_23	1	6076	7904	16542	0	1	1	1	12502	-4040
4	2011-11-04	13:03:57	Male	1	18	English	5	3	3	2	4	3	3	4	3	4	55	14	SameVocalizer_24	1	1290	1262	4642	0	1	1	1	5044	402
4	2011-11-04	13:03:57	Male	1	18	English	5	3	3	2	4	3	3	4	3	4	55	22	DifferentVocalizer_1	2	893	679	3725	0	2	1	0	4465	740
4	2011-11-04	13:03:57	Male	1	18	English	5	3	3	2	4	3	3	4	3	4	55	48	DifferentVocalizer_2	2	1351	1084	4823	1	2	2	1	8961	4138
4	2011-11-04	13:03:57	Male	1	18	English	5	3	3	2	4	3	3	4	3	4	55	11	DifferentVocalizer_3	2	1351	1175	5427	1	2	2	1	6225	798
4	2011-11-04	13:03:57	Male	1	18	English	5	3	3	2	4	3	3	4	3	4	55	20	DifferentVocalizer_4	2	891	665	3640	0	2	2	1	4419	779
4	2011-11-04	13:03:57	Male	1	18	English	5	3	3	2	4	3	3	4	3	4	55	27	DifferentVocalizer_5	2	1818	1831	5708	1	2	2	1	5987	279
4	2011-11-04	13:03:57	Male	1	18	English	5	3	3	2	4	3	3	4	3	4	55	5	DifferentVocalizer_6	2	487	371	3323	1	2	2	1	4533	1210
4	2011-11-04	13:03:57	Male	1	18	English	5	3	3	2	4	3	3	4	3	4	55	36	DifferentVocalizer_7	2	2923	2782	8110	1	2	2	1	11930	3820
4	2011-11-04	13:03:57	Male	1	18	English	5	3	3	2	4	3	3	4	3	4	55	12	DifferentVocalizer_8	2	636	749	3523	1	2	1	0	4790	1267
4	2011-11-04	13:03:57	Male	1	18	English	5	3	3	2	4	3	3	4	3	4	55	16	DifferentVocalizer_9	2	1726	1134	6700	0	2	2	1	6846	146
4	2011-11-04	13:03:57	Male	1	18	English	5	3	3	2	4	3	3	4	3	4	55	31	DifferentVocalizer_10	2	888	870	4015	0	2	1	0	4584	569
4	2011-11-04	13:03:57	Male	1	18	English	5	3	3	2	4	3	3	4	3	4	55	54	DifferentVocalizer_11	2	677	893	3824	0	2	2	1	4611	787
4	2011-11-04	13:03:57	Male	1	18	English	5	3	3	2	4	3	3	4	3	4	55	49	DifferentVocalizer_12	2	3365	4632	10086	1	2	2	1	5338	-4748
4	2011-11-04	13:03:57	Male	1	18	English	5	3	3	2	4	3	3	4	3	4	55	34	DifferentVocalizer_13	2	1326	1301	4776	0	2	2	1	5385	609
4	2011-11-04	13:03:57	Male	1	18	English	5	3	3	2	4	3	3	4	3	4	55	43	DifferentVocalizer_14	2	1583	1517	5407	0	2	2	1	5911	504
4	2011-11-04	13:03:57	Male	1	18	English	5	3	3	2	4	3	3	4	3	4	55	46	DifferentVocalizer_15	2	487	562	3424	1	2	2	1	4623	1199
4	2011-11-04	13:03:57	Male	1	18	English	5	3	3	2	4	3	3	4	3	4	55	44	DifferentVocalizer_16	2	945	1259	4568	0	2	1	0	4517	-51
4	2011-11-04	13:03:57	Male	1	18	English	5	3	3	2	4	3	3	4	3	4	55	50	DifferentVocalizer_17	2	645	420	3120	0	2	2	1	7597	4477
4	2011-11-04	13:03:57	Male	1	18	English	5	3	3	2	4	3	3	4	3	4	55	4	DifferentVocalizer_18	2	1170	1173	5887	0	2	2	1	5688	-199
4	2011-11-04	13:03:57	Male	1	18	English	5	3	3	2	4	3	3	4	3	4	55	9	DifferentVocalizer_19	2	1794	1044	5306	0	2	1	0	6109	803
4	2011-11-04	13:03:57	Male	1	18	English	5	3	3	2	4	3	3	4	3	4	55	60	DifferentVocalizer_20	2	916	1046	3982	0	2	2	1	4537	555
4	2011-11-04	13:03:57	Male	1	18	English	5	3	3	2	4	3	3	4	3	4	55	1	DifferentVocalizer_21	2	916	1046	3982	0	2	1	0	2583	-1399
4	2011-11-04	13:03:57	Male	1	18	English	5	3	3	2	4	3	3	4	3	4	55	8	DifferentVocalizer_22	2	916	757	4117	0	2	2	1	4452	335
4	2011-11-04	13:03:57	Male	1	18	English	5	3	3	2	4	3	3	4	3	4	55	18	DifferentVocalizer_23	2	2581	2362	7251	0	2	2	1	7406	155
4	2011-11-04	13:03:57	Male	1	18	English	5	3	3	2	4	3	3	4	3	4	55	33	DifferentVocalizer_24	2	1290	1300	4623	0	2	1	0	5793	1170
5	2011-11-04	14:48:22	Male	1	21	Lao	4	1	2	2	3	4	3	4	4	4	35	44	DurationModified_1	0	1516	1006	5927	0	1	1	1	5735	-192
5	2011-11-04	14:48:22	Male	1	21	Lao	4	1	2	2	3	4	3	4	4	4	35	49	DurationModified_2	0	1024	536	4611	0	1	1	1	6415	1804
5	2011-11-04	14:48:22	Male	1	21	Lao	4	1	2	2	3	4	3	4	4	4	35	41	DurationModified_3	0	2756	1830	8340	0	1	1	1	7858	-482
5	2011-11-04	14:48:22	Male	1	21	Lao	4	1	2	2	3	4	3	4	4	4	35	60	DurationModified_4	0	839	973	4337	0	1	1	1	4551	214
5	2011-11-04	14:48:22	Male	1	21	Lao	4	1	2	2	3	4	3	4	4	4	35	10	DurationModified_5	0	4599	3951	10891	0	1	1	1	8325	-2566
5	2011-11-04	14:48:22	Male	1	21	Lao	4	1	2	2	3	4	3	4	4	4	35	32	DurationModified_6	0	420	382	2895	1	1	1	1	3312	417
5	2011-11-04	14:48:22	Male	1	21	Lao	4	1	2	2	3	4	3	4	4	4	35	30	DurationModified_7	0	2579	1297	6154	0	1	1	1	5758	-396
5	2011-11-04	14:48:22	Male	1	21	Lao	4	1	2	2	3	4	3	4	4	4	35	8	DurationModified_8	0	3662	3013	9210	0	1	1	1	9112	-98
5	2011-11-04	14:48:22	Male	1	21	Lao	4	1	2	2	3	4	3	4	4	4	35	28	DurationModified_9	0	1583	1321	5504	0	1	1	1	5295	-209
5	2011-11-04	14:48:22	Male	1	21	Lao	4	1	2	2	3	4	3	4	4	4	35	12	DurationModified_10	0	2888	3611	9173	1	1	1	1	6568	-2605
5	2011-11-04	14:48:22	Male	1	21	Lao	4	1	2	2	3	4	3	4	4	4	35	4	DurationModified_11	0	2938	3324	8308	0	1	1	1	8295	-13
5	2011-11-04	14:48:22	Male	1	21	Lao	4	1	2	2	3	4	3	4	4	4	35	18	DurationModified_12	0	1900	1279	5285	0	1	1	1	5018	-267
5	2011-11-04	14:48:22	Male	1	21	Lao	4	1	2	2	3	4	3	4	4	4	35	5	SameVocalizer_1	1	1163	1175	5347	1	1	1	1	5257	-90
5	2011-11-04	14:48:22	Male	1	21	Lao	4	1	2	2	3	4	3	4	4	4	35	55	SameVocalizer_2	1	950	1175	4623	1	1	1	1	5336	713
5	2011-11-04	14:48:22	Male	1	21	Lao	4	1	2	2	3	4	3	4	4	4	35	6	SameVocalizer_3	1	950	1084	5338	1	1	1	1	5558	220
5	2011-11-04	14:48:22	Male	1	21	Lao	4	1	2	2	3	4	3	4	4	4	35	27	SameVocalizer_4	1	1163	1175	6044	1	1	1	1	5906	-138
5	2011-11-04	14:48:22	Male	1	21	Lao	4	1	2	2	3	4	3	4	4	4	35	29	SameVocalizer_5	1	1250	870	4270	0	1	1	1	6284	2014
5	2011-11-04	14:48:22	Male	1	21	Lao	4	1	2	2	3	4	3	4	4	4	35	22	SameVocalizer_6	1	1305	1044	4409	0	1	1	1	4951	542
5	2011-11-04	14:48:22	Male	1	21	Lao	4	1	2	2	3	4	3	4	4	4	35	56	SameVocalizer_7	1	1305	891	4439	0	1	2	0	5753	1314
5	2011-11-04	14:48:22	Male	1	21	Lao	4	1	2	2	3	4	3	4	4	4	35	54	SameVocalizer_8	1	487	468	3307	1	1	2	0	3590	283
5	2011-11-04	14:48:22	Male	1	21	Lao	4	1	2	2	3	4	3	4	4	4	35	37	SameVocalizer_9	1	1818	1794	5841	1	1	1	1	5639	-202
5	2011-11-04	14:48:22	Male	1	21	Lao	4	1	2	2	3	4	3	4	4	4	35	17	SameVocalizer_10	1	466	496	3212	1	1	1	1	3964	752
5	2011-11-04	14:48:22	Male	1	21	Lao	4	1	2	2	3	4	3	4	4	4	35	34	SameVocalizer_11	1	496	636	3415	1	1	1	1	3706	291
5	2011-11-04	14:48:22	Male	1	21	Lao	4	1	2	2	3	4	3	4	4	4	35	16	SameVocalizer_12	1	1752	2024	5978	0	1	2	0	5288	-690
5	2011-11-04	14:48:22	Male	1	21	Lao	4	1	2	2	3	4	3	4	4	4	35	35	SameVocalizer_13	1	1418	1326	5210	0	1	1	1	5550	340
5	2011-11-04	14:48:22	Male	1	21	Lao	4	1	2	2	3	4	3	4	4	4	35	25	SameVocalizer_14	1	677	679	3760	0	1	1	1	4001	241
5	2011-11-04	14:48:22	Male	1	21	Lao	4	1	2	2	3	4	3	4	4	4	35	38	SameVocalizer_15	1	677	990	4003	0	1	1	1	4236	233
5	2011-11-04	14:48:22	Male	1	21	Lao	4	1	2	2	3	4	3	4	4	4	35	13	SameVocalizer_16	1	3636	4663	10677	0	1	1	1	8056	-2621
5	2011-11-04	14:48:22	Male	1	21	Lao	4	1	2	2	3	4	3	4	4	4	35	48	SameVocalizer_17	1	1635	1326	5182	0	1	1	1	6503	1321
5	2011-11-04	14:48:22	Male	1	21	Lao	4	1	2	2	3	4	3	4	4	4	35	52	SameVocalizer_18	1	533	659	3443	0	1	2	0	3554	111
5	2011-11-04	14:48:22	Male	1	21	Lao	4	1	2	2	3	4	3	4	4	4	35	46	SameVocalizer_19	1	2078	1955	6320	0	1	1	1	6961	641
5	2011-11-04	14:48:22	Male	1	21	Lao	4	1	2	2	3	4	3	4	4	4	35	21	SameVocalizer_20	1	2050	1517	5594	0	1	1	1	5820	226
5	2011-11-04	14:48:22	Male	1	21	Lao	4	1	2	2	3	4	3	4	4	4	35	45	SameVocalizer_21	1	898	1517	4555	0	1	2	0	4385	-170
5	2011-11-04	14:48:22	Male	1	21	Lao	4	1	2	2	3	4	3	4	4	4	35	26	SameVocalizer_22	1	641	389	3506	0	1	1	1	3744	238
5	2011-11-04	14:48:22	Male	1	21	Lao	4	1	2	2	3	4	3	4	4	4	35	31	SameVocalizer_23	1	6076	7904	16542	0	1	1	1	10979	-5563
5	2011-11-04	14:48:22	Male	1	21	Lao	4	1	2	2	3	4	3	4	4	4	35	59	SameVocalizer_24	1	1290	1262	4642	0	1	2	0	5095	453
5	2011-11-04	14:48:22	Male	1	21	Lao	4	1	2	2	3	4	3	4	4	4	35	19	DifferentVocalizer_1	2	893	679	3725	0	2	1	0	5042	1317
5	2011-11-04	14:48:22	Male	1	21	Lao	4	1	2	2	3	4	3	4	4	4	35	1	DifferentVocalizer_2	2	1351	1084	4823	1	2	1	0	4952	129
5	2011-11-04	14:48:22	Male	1	21	Lao	4	1	2	2	3	4	3	4	4	4	35	39	DifferentVocalizer_3	2	1351	1175	5427	1	2	2	1	5782	355
5	2011-11-04	14:48:22	Male	1	21	Lao	4	1	2	2	3	4	3	4	4	4	35	15	DifferentVocalizer_4	2	891	665	3640	0	2	2	1	5596	1956
5	2011-11-04	14:48:22	Male	1	21	Lao	4	1	2	2	3	4	3	4	4	4	35	50	DifferentVocalizer_5	2	1818	1831	5708	1	2	2	1	4809	-899
5	2011-11-04	14:48:22	Male	1	21	Lao	4	1	2	2	3	4	3	4	4	4	35	14	DifferentVocalizer_6	2	487	371	3323	1	2	2	1	3907	584
5	2011-11-04	14:48:22	Male	1	21	Lao	4	1	2	2	3	4	3	4	4	4	35	40	DifferentVocalizer_7	2	2923	2782	8110	1	2	2	1	5959	-2151
5	2011-11-04	14:48:22	Male	1	21	Lao	4	1	2	2	3	4	3	4	4	4	35	53	DifferentVocalizer_8	2	636	749	3523	1	2	1	0	4377	854
5	2011-11-04	14:48:22	Male	1	21	Lao	4	1	2	2	3	4	3	4	4	4	35	2	DifferentVocalizer_9	2	1726	1134	6700	0	2	2	1	6943	243
5	2011-11-04	14:48:22	Male	1	21	Lao	4	1	2	2	3	4	3	4	4	4	35	7	DifferentVocalizer_10	2	888	870	4015	0	2	2	1	4214	199
5	2011-11-04	14:48:22	Male	1	21	Lao	4	1	2	2	3	4	3	4	4	4	35	3	DifferentVocalizer_11	2	677	893	3824	0	2	1	0	4398	574
5	2011-11-04	14:48:22	Male	1	21	Lao	4	1	2	2	3	4	3	4	4	4	35	43	DifferentVocalizer_12	2	3365	4632	10086	1	2	2	1	7198	-2888
5	2011-11-04	14:48:22	Male	1	21	Lao	4	1	2	2	3	4	3	4	4	4	35	23	DifferentVocalizer_13	2	1326	1301	4776	0	2	2	1	5455	679
5	2011-11-04	14:48:22	Male	1	21	Lao	4	1	2	2	3	4	3	4	4	4	35	9	DifferentVocalizer_14	2	1583	1517	5407	0	2	1	0	9334	3927
5	2011-11-04	14:48:22	Male	1	21	Lao	4	1	2	2	3	4	3	4	4	4	35	24	DifferentVocalizer_15	2	487	562	3424	1	2	2	1	6572	3148
5	2011-11-04	14:48:22	Male	1	21	Lao	4	1	2	2	3	4	3	4	4	4	35	47	DifferentVocalizer_16	2	945	1259	4568	0	2	2	1	5176	608
5	2011-11-04	14:48:22	Male	1	21	Lao	4	1	2	2	3	4	3	4	4	4	35	51	DifferentVocalizer_17	2	645	420	3120	0	2	2	1	4679	1559
5	2011-11-04	14:48:22	Male	1	21	Lao	4	1	2	2	3	4	3	4	4	4	35	11	DifferentVocalizer_18	2	1170	1173	5887	0	2	2	1	5494	-393
5	2011-11-04	14:48:22	Male	1	21	Lao	4	1	2	2	3	4	3	4	4	4	35	33	DifferentVocalizer_19	2	1794	1044	5306	0	2	1	0	6234	928
5	2011-11-04	14:48:22	Male	1	21	Lao	4	1	2	2	3	4	3	4	4	4	35	58	DifferentVocalizer_20	2	916	1046	3982	0	2	2	1	3671	-311
5	2011-11-04	14:48:22	Male	1	21	Lao	4	1	2	2	3	4	3	4	4	4	35	36	DifferentVocalizer_21	2	916	1046	3982	0	2	2	1	4039	57
5	2011-11-04	14:48:22	Male	1	21	Lao	4	1	2	2	3	4	3	4	4	4	35	20	DifferentVocalizer_22	2	916	757	4117	0	2	2	1	4300	183
5	2011-11-04	14:48:22	Male	1	21	Lao	4	1	2	2	3	4	3	4	4	4	35	57	DifferentVocalizer_23	2	2581	2362	7251	0	2	1	0	7949	698
5	2011-11-04	14:48:22	Male	1	21	Lao	4	1	2	2	3	4	3	4	4	4	35	42	DifferentVocalizer_24	2	1290	1300	4623	0	2	2	1	8241	3618
6	2011-11-04	15:14:55	Male	1	19	English	2	1	1	2	1	3	1	3	4	3	42	58	DurationModified_1	0	1516	1006	5927	0	1	1	1	5749	-178
6	2011-11-04	15:14:55	Male	1	19	English	2	1	1	2	1	3	1	3	4	3	42	42	DurationModified_2	0	1024	536	4611	0	1	1	1	4815	204
6	2011-11-04	15:14:55	Male	1	19	English	2	1	1	2	1	3	1	3	4	3	42	24	DurationModified_3	0	2756	1830	8340	0	1	1	1	7266	-1074
6	2011-11-04	15:14:55	Male	1	19	English	2	1	1	2	1	3	1	3	4	3	42	34	DurationModified_4	0	839	973	4337	0	1	1	1	4351	14
6	2011-11-04	15:14:55	Male	1	19	English	2	1	1	2	1	3	1	3	4	3	42	50	DurationModified_5	0	4599	3951	10891	0	1	1	1	10850	-41
6	2011-11-04	15:14:55	Male	1	19	English	2	1	1	2	1	3	1	3	4	3	42	54	DurationModified_6	0	420	382	2895	1	1	1	1	3192	297
6	2011-11-04	15:14:55	Male	1	19	English	2	1	1	2	1	3	1	3	4	3	42	55	DurationModified_7	0	2579	1297	6154	0	1	1	1	5673	-481
6	2011-11-04	15:14:55	Male	1	19	English	2	1	1	2	1	3	1	3	4	3	42	40	DurationModified_8	0	3662	3013	9210	0	1	1	1	7326	-1884
6	2011-11-04	15:14:55	Male	1	19	English	2	1	1	2	1	3	1	3	4	3	42	2	DurationModified_9	0	1583	1321	5504	0	1	1	1	5571	67
6	2011-11-04	15:14:55	Male	1	19	English	2	1	1	2	1	3	1	3	4	3	42	29	DurationModified_10	0	2888	3611	9173	1	1	1	1	6467	-2706
6	2011-11-04	15:14:55	Male	1	19	English	2	1	1	2	1	3	1	3	4	3	42	10	DurationModified_11	0	2938	3324	8308	0	1	1	1	8113	-195
6	2011-11-04	15:14:55	Male	1	19	English	2	1	1	2	1	3	1	3	4	3	42	44	DurationModified_12	0	1900	1279	5285	0	1	1	1	4774	-511
6	2011-11-04	15:14:55	Male	1	19	English	2	1	1	2	1	3	1	3	4	3	42	6	SameVocalizer_1	1	1163	1175	5347	1	1	1	1	6091	744
6	2011-11-04	15:14:55	Male	1	19	English	2	1	1	2	1	3	1	3	4	3	42	36	SameVocalizer_2	1	950	1175	4623	1	1	1	1	4883	260
6	2011-11-04	15:14:55	Male	1	19	English	2	1	1	2	1	3	1	3	4	3	42	21	SameVocalizer_3	1	950	1084	5338	1	1	1	1	5513	175
6	2011-11-04	15:14:55	Male	1	19	English	2	1	1	2	1	3	1	3	4	3	42	19	SameVocalizer_4	1	1163	1175	6044	1	1	1	1	6187	143
6	2011-11-04	15:14:55	Male	1	19	English	2	1	1	2	1	3	1	3	4	3	42	20	SameVocalizer_5	1	1250	870	4270	0	1	1	1	5358	1088
6	2011-11-04	15:14:55	Male	1	19	English	2	1	1	2	1	3	1	3	4	3	42	17	SameVocalizer_6	1	1305	1044	4409	0	1	1	1	4585	176
6	2011-11-04	15:14:55	Male	1	19	English	2	1	1	2	1	3	1	3	4	3	42	3	SameVocalizer_7	1	1305	891	4439	0	1	1	1	5272	833
6	2011-11-04	15:14:55	Male	1	19	English	2	1	1	2	1	3	1	3	4	3	42	35	SameVocalizer_8	1	487	468	3307	1	1	1	1	3635	328
6	2011-11-04	15:14:55	Male	1	19	English	2	1	1	2	1	3	1	3	4	3	42	13	SameVocalizer_9	1	1818	1794	5841	1	1	1	1	5344	-497
6	2011-11-04	15:14:55	Male	1	19	English	2	1	1	2	1	3	1	3	4	3	42	56	SameVocalizer_10	1	466	496	3212	1	1	1	1	3421	209
6	2011-11-04	15:14:55	Male	1	19	English	2	1	1	2	1	3	1	3	4	3	42	59	SameVocalizer_11	1	496	636	3415	1	1	1	1	3980	565
6	2011-11-04	15:14:55	Male	1	19	English	2	1	1	2	1	3	1	3	4	3	42	46	SameVocalizer_12	1	1752	2024	5978	0	1	2	0	5642	-336
6	2011-11-04	15:14:55	Male	1	19	English	2	1	1	2	1	3	1	3	4	3	42	9	SameVocalizer_13	1	1418	1326	5210	0	1	1	1	5614	404
6	2011-11-04	15:14:55	Male	1	19	English	2	1	1	2	1	3	1	3	4	3	42	45	SameVocalizer_14	1	677	679	3760	0	1	1	1	4026	266
6	2011-11-04	15:14:55	Male	1	19	English	2	1	1	2	1	3	1	3	4	3	42	31	SameVocalizer_15	1	677	990	4003	0	1	1	1	4231	228
6	2011-11-04	15:14:55	Male	1	19	English	2	1	1	2	1	3	1	3	4	3	42	32	SameVocalizer_16	1	3636	4663	10677	0	1	1	1	7777	-2900
6	2011-11-04	15:14:55	Male	1	19	English	2	1	1	2	1	3	1	3	4	3	42	49	SameVocalizer_17	1	1635	1326	5182	0	1	1	1	5118	-64
6	2011-11-04	15:14:55	Male	1	19	English	2	1	1	2	1	3	1	3	4	3	42	23	SameVocalizer_18	1	533	659	3443	0	1	1	1	4918	1475
6	2011-11-04	15:14:55	Male	1	19	English	2	1	1	2	1	3	1	3	4	3	42	48	SameVocalizer_19	1	2078	1955	6320	0	1	1	1	5706	-614
6	2011-11-04	15:14:55	Male	1	19	English	2	1	1	2	1	3	1	3	4	3	42	5	SameVocalizer_20	1	2050	1517	5594	0	1	1	1	6122	528
6	2011-11-04	15:14:55	Male	1	19	English	2	1	1	2	1	3	1	3	4	3	42	38	SameVocalizer_21	1	898	1517	4555	0	1	1	1	4579	24
6	2011-11-04	15:14:55	Male	1	19	English	2	1	1	2	1	3	1	3	4	3	42	28	SameVocalizer_22	1	641	389	3506	0	1	1	1	3429	-77
6	2011-11-04	15:14:55	Male	1	19	English	2	1	1	2	1	3	1	3	4	3	42	41	SameVocalizer_23	1	6076	7904	16542	0	1	2	0	12312	-4230
6	2011-11-04	15:14:55	Male	1	19	English	2	1	1	2	1	3	1	3	4	3	42	14	SameVocalizer_24	1	1290	1262	4642	0	1	2	0	6551	1909
6	2011-11-04	15:14:55	Male	1	19	English	2	1	1	2	1	3	1	3	4	3	42	12	DifferentVocalizer_1	2	893	679	3725	0	2	1	0	5007	1282
6	2011-11-04	15:14:55	Male	1	19	English	2	1	1	2	1	3	1	3	4	3	42	22	DifferentVocalizer_2	2	1351	1084	4823	1	2	1	0	4812	-11
6	2011-11-04	15:14:55	Male	1	19	English	2	1	1	2	1	3	1	3	4	3	42	57	DifferentVocalizer_3	2	1351	1175	5427	1	2	1	0	6492	1065
6	2011-11-04	15:14:55	Male	1	19	English	2	1	1	2	1	3	1	3	4	3	42	53	DifferentVocalizer_4	2	891	665	3640	0	2	2	1	4274	634
6	2011-11-04	15:14:55	Male	1	19	English	2	1	1	2	1	3	1	3	4	3	42	52	DifferentVocalizer_5	2	1818	1831	5708	1	2	1	0	6061	353
6	2011-11-04	15:14:55	Male	1	19	English	2	1	1	2	1	3	1	3	4	3	42	51	DifferentVocalizer_6	2	487	371	3323	1	2	1	0	5444	2121
6	2011-11-04	15:14:55	Male	1	19	English	2	1	1	2	1	3	1	3	4	3	42	60	DifferentVocalizer_7	2	2923	2782	8110	1	2	1	0	7649	-461
6	2011-11-04	15:14:55	Male	1	19	English	2	1	1	2	1	3	1	3	4	3	42	30	DifferentVocalizer_8	2	636	749	3523	1	2	1	0	4117	594
6	2011-11-04	15:14:55	Male	1	19	English	2	1	1	2	1	3	1	3	4	3	42	15	DifferentVocalizer_9	2	1726	1134	6700	0	2	2	1	6593	-107
6	2011-11-04	15:14:55	Male	1	19	English	2	1	1	2	1	3	1	3	4	3	42	39	DifferentVocalizer_10	2	888	870	4015	0	2	1	0	4801	786
6	2011-11-04	15:14:55	Male	1	19	English	2	1	1	2	1	3	1	3	4	3	42	26	DifferentVocalizer_11	2	677	893	3824	0	2	1	0	4242	418
6	2011-11-04	15:14:55	Male	1	19	English	2	1	1	2	1	3	1	3	4	3	42	43	DifferentVocalizer_12	2	3365	4632	10086	1	2	1	0	7736	-2350
6	2011-11-04	15:14:55	Male	1	19	English	2	1	1	2	1	3	1	3	4	3	42	18	DifferentVocalizer_13	2	1326	1301	4776	0	2	1	0	5044	268
6	2011-11-04	15:14:55	Male	1	19	English	2	1	1	2	1	3	1	3	4	3	42	11	DifferentVocalizer_14	2	1583	1517	5407	0	2	1	0	6627	1220
6	2011-11-04	15:14:55	Male	1	19	English	2	1	1	2	1	3	1	3	4	3	42	4	DifferentVocalizer_15	2	487	562	3424	1	2	1	0	4374	950
6	2011-11-04	15:14:55	Male	1	19	English	2	1	1	2	1	3	1	3	4	3	42	1	DifferentVocalizer_16	2	945	1259	4568	0	2	1	0	5819	1251
6	2011-11-04	15:14:55	Male	1	19	English	2	1	1	2	1	3	1	3	4	3	42	27	DifferentVocalizer_17	2	645	420	3120	0	2	1	0	3992	872
6	2011-11-04	15:14:55	Male	1	19	English	2	1	1	2	1	3	1	3	4	3	42	25	DifferentVocalizer_18	2	1170	1173	5887	0	2	2	1	5272	-615
6	2011-11-04	15:14:55	Male	1	19	English	2	1	1	2	1	3	1	3	4	3	42	7	DifferentVocalizer_19	2	1794	1044	5306	0	2	1	0	5884	578
6	2011-11-04	15:14:55	Male	1	19	English	2	1	1	2	1	3	1	3	4	3	42	33	DifferentVocalizer_20	2	916	1046	3982	0	2	1	0	5356	1374
6	2011-11-04	15:14:55	Male	1	19	English	2	1	1	2	1	3	1	3	4	3	42	37	DifferentVocalizer_21	2	916	1046	3982	0	2	2	1	5644	1662
6	2011-11-04	15:14:55	Male	1	19	English	2	1	1	2	1	3	1	3	4	3	42	47	DifferentVocalizer_22	2	916	757	4117	0	2	2	1	4427	310
6	2011-11-04	15:14:55	Male	1	19	English	2	1	1	2	1	3	1	3	4	3	42	8	DifferentVocalizer_23	2	2581	2362	7251	0	2	1	0	7272	21
6	2011-11-04	15:14:55	Male	1	19	English	2	1	1	2	1	3	1	3	4	3	42	16	DifferentVocalizer_24	2	1290	1300	4623	0	2	2	1	5142	519
7	2011-11-08	16:31:50	Male	1	18	English	3	4	3	3	1	4	3	3	3	3	24	33	DurationModified_1	0	1516	1006	5927	0	1	1	1	7823	1896
7	2011-11-08	16:31:50	Male	1	18	English	3	4	3	3	1	4	3	3	3	3	24	30	DurationModified_2	0	1024	536	4611	0	1	1	1	6486	1875
7	2011-11-08	16:31:50	Male	1	18	English	3	4	3	3	1	4	3	3	3	3	24	34	DurationModified_3	0	2756	1830	8340	0	1	1	1	10183	1843
7	2011-11-08	16:31:50	Male	1	18	English	3	4	3	3	1	4	3	3	3	3	24	9	DurationModified_4	0	839	973	4337	0	1	1	1	6257	1920
7	2011-11-08	16:31:50	Male	1	18	English	3	4	3	3	1	4	3	3	3	3	24	5	DurationModified_5	0	4599	3951	10891	0	1	1	1	12989	2098
7	2011-11-08	16:31:50	Male	1	18	English	3	4	3	3	1	4	3	3	3	3	24	38	DurationModified_6	0	420	382	2895	1	1	1	1	5427	2532
7	2011-11-08	16:31:50	Male	1	18	English	3	4	3	3	1	4	3	3	3	3	24	52	DurationModified_7	0	2579	1297	6154	0	1	1	1	11779	5625
7	2011-11-08	16:31:50	Male	1	18	English	3	4	3	3	1	4	3	3	3	3	24	8	DurationModified_8	0	3662	3013	9210	0	1	1	1	11533	2323
7	2011-11-08	16:31:50	Male	1	18	English	3	4	3	3	1	4	3	3	3	3	24	13	DurationModified_9	0	1583	1321	5504	0	1	1	1	7168	1664
7	2011-11-08	16:31:50	Male	1	18	English	3	4	3	3	1	4	3	3	3	3	24	42	DurationModified_10	0	2888	3611	9173	1	1	1	1	12788	3615
7	2011-11-08	16:31:50	Male	1	18	English	3	4	3	3	1	4	3	3	3	3	24	21	DurationModified_11	0	2938	3324	8308	0	1	1	1	9585	1277
7	2011-11-08	16:31:50	Male	1	18	English	3	4	3	3	1	4	3	3	3	3	24	16	DurationModified_12	0	1900	1279	5285	0	1	1	1	7052	1767
7	2011-11-08	16:31:50	Male	1	18	English	3	4	3	3	1	4	3	3	3	3	24	11	SameVocalizer_1	1	1163	1175	5347	1	1	1	1	7459	2112
7	2011-11-08	16:31:50	Male	1	18	English	3	4	3	3	1	4	3	3	3	3	24	15	SameVocalizer_2	1	950	1175	4623	1	1	1	1	7088	2465
7	2011-11-08	16:31:50	Male	1	18	English	3	4	3	3	1	4	3	3	3	3	24	55	SameVocalizer_3	1	950	1084	5338	1	1	1	1	6717	1379
7	2011-11-08	16:31:50	Male	1	18	English	3	4	3	3	1	4	3	3	3	3	24	14	SameVocalizer_4	1	1163	1175	6044	1	1	1	1	7644	1600
7	2011-11-08	16:31:50	Male	1	18	English	3	4	3	3	1	4	3	3	3	3	24	1	SameVocalizer_5	1	1250	870	4270	0	1	1	1	10810	6540
7	2011-11-08	16:31:50	Male	1	18	English	3	4	3	3	1	4	3	3	3	3	24	47	SameVocalizer_6	1	1305	1044	4409	0	1	1	1	7698	3289
7	2011-11-08	16:31:50	Male	1	18	English	3	4	3	3	1	4	3	3	3	3	24	20	SameVocalizer_7	1	1305	891	4439	0	1	1	1	5405	966
7	2011-11-08	16:31:50	Male	1	18	English	3	4	3	3	1	4	3	3	3	3	24	50	SameVocalizer_8	1	487	468	3307	1	1	1	1	5727	2420
7	2011-11-08	16:31:50	Male	1	18	English	3	4	3	3	1	4	3	3	3	3	24	35	SameVocalizer_9	1	1818	1794	5841	1	1	1	1	7992	2151
7	2011-11-08	16:31:50	Male	1	18	English	3	4	3	3	1	4	3	3	3	3	24	54	SameVocalizer_10	1	466	496	3212	1	1	1	1	5224	2012
7	2011-11-08	16:31:50	Male	1	18	English	3	4	3	3	1	4	3	3	3	3	24	10	SameVocalizer_11	1	496	636	3415	1	1	1	1	5220	1805
7	2011-11-08	16:31:50	Male	1	18	English	3	4	3	3	1	4	3	3	3	3	24	51	SameVocalizer_12	1	1752	2024	5978	0	1	1	1	8742	2764
7	2011-11-08	16:31:50	Male	1	18	English	3	4	3	3	1	4	3	3	3	3	24	25	SameVocalizer_13	1	1418	1326	5210	0	1	1	1	6139	929
7	2011-11-08	16:31:50	Male	1	18	English	3	4	3	3	1	4	3	3	3	3	24	40	SameVocalizer_14	1	677	679	3760	0	1	1	1	7358	3598
7	2011-11-08	16:31:50	Male	1	18	English	3	4	3	3	1	4	3	3	3	3	24	48	SameVocalizer_15	1	677	990	4003	0	1	1	1	7164	3161
7	2011-11-08	16:31:50	Male	1	18	English	3	4	3	3	1	4	3	3	3	3	24	7	SameVocalizer_16	1	3636	4663	10677	0	1	1	1	12766	2089
7	2011-11-08	16:31:50	Male	1	18	English	3	4	3	3	1	4	3	3	3	3	24	26	SameVocalizer_17	1	1635	1326	5182	0	1	1	1	7324	2142
7	2011-11-08	16:31:50	Male	1	18	English	3	4	3	3	1	4	3	3	3	3	24	12	SameVocalizer_18	1	533	659	3443	0	1	2	0	5748	2305
7	2011-11-08	16:31:50	Male	1	18	English	3	4	3	3	1	4	3	3	3	3	24	27	SameVocalizer_19	1	2078	1955	6320	0	1	1	1	9190	2870
7	2011-11-08	16:31:50	Male	1	18	English	3	4	3	3	1	4	3	3	3	3	24	59	SameVocalizer_20	1	2050	1517	5594	0	1	2	0	7657	2063
7	2011-11-08	16:31:50	Male	1	18	English	3	4	3	3	1	4	3	3	3	3	24	3	SameVocalizer_21	1	898	1517	4555	0	1	2	0	14356	9801
7	2011-11-08	16:31:50	Male	1	18	English	3	4	3	3	1	4	3	3	3	3	24	4	SameVocalizer_22	1	641	389	3506	0	1	1	1	5465	1959
7	2011-11-08	16:31:50	Male	1	18	English	3	4	3	3	1	4	3	3	3	3	24	53	SameVocalizer_23	1	6076	7904	16542	0	1	1	1	18681	2139
7	2011-11-08	16:31:50	Male	1	18	English	3	4	3	3	1	4	3	3	3	3	24	37	SameVocalizer_24	1	1290	1262	4642	0	1	1	1	9447	4805
7	2011-11-08	16:31:50	Male	1	18	English	3	4	3	3	1	4	3	3	3	3	24	46	DifferentVocalizer_1	2	893	679	3725	0	2	1	0	6830	3105
7	2011-11-08	16:31:50	Male	1	18	English	3	4	3	3	1	4	3	3	3	3	24	57	DifferentVocalizer_2	2	1351	1084	4823	1	2	2	1	9139	4316
7	2011-11-08	16:31:50	Male	1	18	English	3	4	3	3	1	4	3	3	3	3	24	45	DifferentVocalizer_3	2	1351	1175	5427	1	2	2	1	7639	2212
7	2011-11-08	16:31:50	Male	1	18	English	3	4	3	3	1	4	3	3	3	3	24	49	DifferentVocalizer_4	2	891	665	3640	0	2	1	0	12620	8980
7	2011-11-08	16:31:50	Male	1	18	English	3	4	3	3	1	4	3	3	3	3	24	31	DifferentVocalizer_5	2	1818	1831	5708	1	2	2	1	11383	5675
7	2011-11-08	16:31:50	Male	1	18	English	3	4	3	3	1	4	3	3	3	3	24	28	DifferentVocalizer_6	2	487	371	3323	1	2	2	1	5415	2092
7	2011-11-08	16:31:50	Male	1	18	English	3	4	3	3	1	4	3	3	3	3	24	29	DifferentVocalizer_7	2	2923	2782	8110	1	2	1	0	17049	8939
7	2011-11-08	16:31:50	Male	1	18	English	3	4	3	3	1	4	3	3	3	3	24	58	DifferentVocalizer_8	2	636	749	3523	1	2	2	1	6629	3106
7	2011-11-08	16:31:50	Male	1	18	English	3	4	3	3	1	4	3	3	3	3	24	41	DifferentVocalizer_9	2	1726	1134	6700	0	2	2	1	8851	2151
7	2011-11-08	16:31:50	Male	1	18	English	3	4	3	3	1	4	3	3	3	3	24	56	DifferentVocalizer_10	2	888	870	4015	0	2	2	1	6762	2747
7	2011-11-08	16:31:50	Male	1	18	English	3	4	3	3	1	4	3	3	3	3	24	44	DifferentVocalizer_11	2	677	893	3824	0	2	2	1	6895	3071
7	2011-11-08	16:31:50	Male	1	18	English	3	4	3	3	1	4	3	3	3	3	24	22	DifferentVocalizer_12	2	3365	4632	10086	1	2	2	1	11328	1242
7	2011-11-08	16:31:50	Male	1	18	English	3	4	3	3	1	4	3	3	3	3	24	39	DifferentVocalizer_13	2	1326	1301	4776	0	2	2	1	8588	3812
7	2011-11-08	16:31:50	Male	1	18	English	3	4	3	3	1	4	3	3	3	3	24	24	DifferentVocalizer_14	2	1583	1517	5407	0	2	2	1	7119	1712
7	2011-11-08	16:31:50	Male	1	18	English	3	4	3	3	1	4	3	3	3	3	24	6	DifferentVocalizer_15	2	487	562	3424	1	2	2	1	5321	1897
7	2011-11-08	16:31:50	Male	1	18	English	3	4	3	3	1	4	3	3	3	3	24	17	DifferentVocalizer_16	2	945	1259	4568	0	2	2	1	6749	2181
7	2011-11-08	16:31:50	Male	1	18	English	3	4	3	3	1	4	3	3	3	3	24	19	DifferentVocalizer_17	2	645	420	3120	0	2	1	0	9563	6443
7	2011-11-08	16:31:50	Male	1	18	English	3	4	3	3	1	4	3	3	3	3	24	60	DifferentVocalizer_18	2	1170	1173	5887	0	2	1	0	8077	2190
7	2011-11-08	16:31:50	Male	1	18	English	3	4	3	3	1	4	3	3	3	3	24	36	DifferentVocalizer_19	2	1794	1044	5306	0	2	1	0	13340	8034
7	2011-11-08	16:31:50	Male	1	18	English	3	4	3	3	1	4	3	3	3	3	24	2	DifferentVocalizer_20	2	916	1046	3982	0	2	2	1	6314	2332
7	2011-11-08	16:31:50	Male	1	18	English	3	4	3	3	1	4	3	3	3	3	24	23	DifferentVocalizer_21	2	916	1046	3982	0	2	2	1	5569	1587
7	2011-11-08	16:31:50	Male	1	18	English	3	4	3	3	1	4	3	3	3	3	24	43	DifferentVocalizer_22	2	916	757	4117	0	2	2	1	6352	2235
7	2011-11-08	16:31:50	Male	1	18	English	3	4	3	3	1	4	3	3	3	3	24	18	DifferentVocalizer_23	2	2581	2362	7251	0	2	2	1	8759	1508
7	2011-11-08	16:31:50	Male	1	18	English	3	4	3	3	1	4	3	3	3	3	24	32	DifferentVocalizer_24	2	1290	1300	4623	0	2	2	1	6903	2280
8	2011-11-09	13:53:23	Female	0	17	English	5	2	1	3	4	1	1	4	2	4	59	41	DurationModified_1	0	1516	1006	5927	0	1	1	1	5874	-53
8	2011-11-09	13:53:23	Female	0	17	English	5	2	1	3	4	1	1	4	2	4	59	5	DurationModified_2	0	1024	536	4611	0	1	1	1	5241	630
8	2011-11-09	13:53:23	Female	0	17	English	5	2	1	3	4	1	1	4	2	4	59	27	DurationModified_3	0	2756	1830	8340	0	1	1	1	8542	202
8	2011-11-09	13:53:23	Female	0	17	English	5	2	1	3	4	1	1	4	2	4	59	16	DurationModified_4	0	839	973	4337	0	1	1	1	4599	262
8	2011-11-09	13:53:23	Female	0	17	English	5	2	1	3	4	1	1	4	2	4	59	59	DurationModified_5	0	4599	3951	10891	0	1	1	1	11303	412
8	2011-11-09	13:53:23	Female	0	17	English	5	2	1	3	4	1	1	4	2	4	59	45	DurationModified_6	0	420	382	2895	1	1	1	1	3011	116
8	2011-11-09	13:53:23	Female	0	17	English	5	2	1	3	4	1	1	4	2	4	59	32	DurationModified_7	0	2579	1297	6154	0	1	1	1	6322	168
8	2011-11-09	13:53:23	Female	0	17	English	5	2	1	3	4	1	1	4	2	4	59	10	DurationModified_8	0	3662	3013	9210	0	1	1	1	9404	194
8	2011-11-09	13:53:23	Female	0	17	English	5	2	1	3	4	1	1	4	2	4	59	46	DurationModified_9	0	1583	1321	5504	0	1	1	1	5129	-375
8	2011-11-09	13:53:23	Female	0	17	English	5	2	1	3	4	1	1	4	2	4	59	13	DurationModified_10	0	2888	3611	9173	1	1	1	1	9307	134
8	2011-11-09	13:53:23	Female	0	17	English	5	2	1	3	4	1	1	4	2	4	59	18	DurationModified_11	0	2938	3324	8308	0	1	1	1	7854	-454
8	2011-11-09	13:53:23	Female	0	17	English	5	2	1	3	4	1	1	4	2	4	59	28	DurationModified_12	0	1900	1279	5285	0	1	1	1	5367	82
8	2011-11-09	13:53:23	Female	0	17	English	5	2	1	3	4	1	1	4	2	4	59	30	SameVocalizer_1	1	1163	1175	5347	1	1	2	0	4990	-357
8	2011-11-09	13:53:23	Female	0	17	English	5	2	1	3	4	1	1	4	2	4	59	12	SameVocalizer_2	1	950	1175	4623	1	1	1	1	6448	1825
8	2011-11-09	13:53:23	Female	0	17	English	5	2	1	3	4	1	1	4	2	4	59	6	SameVocalizer_3	1	950	1084	5338	1	1	1	1	6222	884
8	2011-11-09	13:53:23	Female	0	17	English	5	2	1	3	4	1	1	4	2	4	59	3	SameVocalizer_4	1	1163	1175	6044	1	1	2	0	6341	297
8	2011-11-09	13:53:23	Female	0	17	English	5	2	1	3	4	1	1	4	2	4	59	26	SameVocalizer_5	1	1250	870	4270	0	1	1	1	6660	2390
8	2011-11-09	13:53:23	Female	0	17	English	5	2	1	3	4	1	1	4	2	4	59	39	SameVocalizer_6	1	1305	1044	4409	0	1	1	1	4472	63
8	2011-11-09	13:53:23	Female	0	17	English	5	2	1	3	4	1	1	4	2	4	59	1	SameVocalizer_7	1	1305	891	4439	0	1	1	1	7298	2859
8	2011-11-09	13:53:23	Female	0	17	English	5	2	1	3	4	1	1	4	2	4	59	51	SameVocalizer_8	1	487	468	3307	1	1	2	0	4429	1122
8	2011-11-09	13:53:23	Female	0	17	English	5	2	1	3	4	1	1	4	2	4	59	43	SameVocalizer_9	1	1818	1794	5841	1	1	2	0	5909	68
8	2011-11-09	13:53:23	Female	0	17	English	5	2	1	3	4	1	1	4	2	4	59	22	SameVocalizer_10	1	466	496	3212	1	1	1	1	3682	470
8	2011-11-09	13:53:23	Female	0	17	English	5	2	1	3	4	1	1	4	2	4	59	31	SameVocalizer_11	1	496	636	3415	1	1	1	1	4018	603
8	2011-11-09	13:53:23	Female	0	17	English	5	2	1	3	4	1	1	4	2	4	59	57	SameVocalizer_12	1	1752	2024	5978	0	1	2	0	6451	473
8	2011-11-09	13:53:23	Female	0	17	English	5	2	1	3	4	1	1	4	2	4	59	17	SameVocalizer_13	1	1418	1326	5210	0	1	2	0	6975	1765
8	2011-11-09	13:53:23	Female	0	17	English	5	2	1	3	4	1	1	4	2	4	59	58	SameVocalizer_14	1	677	679	3760	0	1	1	1	3882	122
8	2011-11-09	13:53:23	Female	0	17	English	5	2	1	3	4	1	1	4	2	4	59	60	SameVocalizer_15	1	677	990	4003	0	1	1	1	4805	802
8	2011-11-09	13:53:23	Female	0	17	English	5	2	1	3	4	1	1	4	2	4	59	38	SameVocalizer_16	1	3636	4663	10677	0	1	1	1	12945	2268
8	2011-11-09	13:53:23	Female	0	17	English	5	2	1	3	4	1	1	4	2	4	59	33	SameVocalizer_17	1	1635	1326	5182	0	1	1	1	5589	407
8	2011-11-09	13:53:23	Female	0	17	English	5	2	1	3	4	1	1	4	2	4	59	24	SameVocalizer_18	1	533	659	3443	0	1	1	1	5235	1792
8	2011-11-09	13:53:23	Female	0	17	English	5	2	1	3	4	1	1	4	2	4	59	50	SameVocalizer_19	1	2078	1955	6320	0	1	2	0	6545	225
8	2011-11-09	13:53:23	Female	0	17	English	5	2	1	3	4	1	1	4	2	4	59	53	SameVocalizer_20	1	2050	1517	5594	0	1	1	1	5306	-288
8	2011-11-09	13:53:23	Female	0	17	English	5	2	1	3	4	1	1	4	2	4	59	47	SameVocalizer_21	1	898	1517	4555	0	1	2	0	4007	-548
8	2011-11-09	13:53:23	Female	0	17	English	5	2	1	3	4	1	1	4	2	4	59	54	SameVocalizer_22	1	641	389	3506	0	1	1	1	4074	568
8	2011-11-09	13:53:23	Female	0	17	English	5	2	1	3	4	1	1	4	2	4	59	42	SameVocalizer_23	1	6076	7904	16542	0	1	2	0	12157	-4385
8	2011-11-09	13:53:23	Female	0	17	English	5	2	1	3	4	1	1	4	2	4	59	21	SameVocalizer_24	1	1290	1262	4642	0	1	2	0	4813	171
8	2011-11-09	13:53:23	Female	0	17	English	5	2	1	3	4	1	1	4	2	4	59	49	DifferentVocalizer_1	2	893	679	3725	0	2	1	0	4239	514
8	2011-11-09	13:53:23	Female	0	17	English	5	2	1	3	4	1	1	4	2	4	59	4	DifferentVocalizer_2	2	1351	1084	4823	1	2	2	1	6151	1328
8	2011-11-09	13:53:23	Female	0	17	English	5	2	1	3	4	1	1	4	2	4	59	2	DifferentVocalizer_3	2	1351	1175	5427	1	2	2	1	5863	436
8	2011-11-09	13:53:23	Female	0	17	English	5	2	1	3	4	1	1	4	2	4	59	29	DifferentVocalizer_4	2	891	665	3640	0	2	2	1	3799	159
8	2011-11-09	13:53:23	Female	0	17	English	5	2	1	3	4	1	1	4	2	4	59	44	DifferentVocalizer_5	2	1818	1831	5708	1	2	2	1	4816	-892
8	2011-11-09	13:53:23	Female	0	17	English	5	2	1	3	4	1	1	4	2	4	59	25	DifferentVocalizer_6	2	487	371	3323	1	2	2	1	3763	440
8	2011-11-09	13:53:23	Female	0	17	English	5	2	1	3	4	1	1	4	2	4	59	7	DifferentVocalizer_7	2	2923	2782	8110	1	2	2	1	9342	1232
8	2011-11-09	13:53:23	Female	0	17	English	5	2	1	3	4	1	1	4	2	4	59	8	DifferentVocalizer_8	2	636	749	3523	1	2	2	1	4735	1212
8	2011-11-09	13:53:23	Female	0	17	English	5	2	1	3	4	1	1	4	2	4	59	20	DifferentVocalizer_9	2	1726	1134	6700	0	2	2	1	6684	-16
8	2011-11-09	13:53:23	Female	0	17	English	5	2	1	3	4	1	1	4	2	4	59	52	DifferentVocalizer_10	2	888	870	4015	0	2	2	1	3984	-31
8	2011-11-09	13:53:23	Female	0	17	English	5	2	1	3	4	1	1	4	2	4	59	14	DifferentVocalizer_11	2	677	893	3824	0	2	2	1	4544	720
8	2011-11-09	13:53:23	Female	0	17	English	5	2	1	3	4	1	1	4	2	4	59	35	DifferentVocalizer_12	2	3365	4632	10086	1	2	2	1	8553	-1533
8	2011-11-09	13:53:23	Female	0	17	English	5	2	1	3	4	1	1	4	2	4	59	11	DifferentVocalizer_13	2	1326	1301	4776	0	2	2	1	5069	293
8	2011-11-09	13:53:23	Female	0	17	English	5	2	1	3	4	1	1	4	2	4	59	19	DifferentVocalizer_14	2	1583	1517	5407	0	2	2	1	5608	201
8	2011-11-09	13:53:23	Female	0	17	English	5	2	1	3	4	1	1	4	2	4	59	48	DifferentVocalizer_15	2	487	562	3424	1	2	2	1	3683	259
8	2011-11-09	13:53:23	Female	0	17	English	5	2	1	3	4	1	1	4	2	4	59	9	DifferentVocalizer_16	2	945	1259	4568	0	2	2	1	4995	427
8	2011-11-09	13:53:23	Female	0	17	English	5	2	1	3	4	1	1	4	2	4	59	37	DifferentVocalizer_17	2	645	420	3120	0	2	2	1	3319	199
8	2011-11-09	13:53:23	Female	0	17	English	5	2	1	3	4	1	1	4	2	4	59	56	DifferentVocalizer_18	2	1170	1173	5887	0	2	2	1	5570	-317
8	2011-11-09	13:53:23	Female	0	17	English	5	2	1	3	4	1	1	4	2	4	59	23	DifferentVocalizer_19	2	1794	1044	5306	0	2	1	0	7075	1769
8	2011-11-09	13:53:23	Female	0	17	English	5	2	1	3	4	1	1	4	2	4	59	36	DifferentVocalizer_20	2	916	1046	3982	0	2	2	1	4120	138
8	2011-11-09	13:53:23	Female	0	17	English	5	2	1	3	4	1	1	4	2	4	59	34	DifferentVocalizer_21	2	916	1046	3982	0	2	2	1	4170	188
8	2011-11-09	13:53:23	Female	0	17	English	5	2	1	3	4	1	1	4	2	4	59	15	DifferentVocalizer_22	2	916	757	4117	0	2	2	1	4443	326
8	2011-11-09	13:53:23	Female	0	17	English	5	2	1	3	4	1	1	4	2	4	59	40	DifferentVocalizer_23	2	2581	2362	7251	0	2	2	1	5991	-1260
8	2011-11-09	13:53:23	Female	0	17	English	5	2	1	3	4	1	1	4	2	4	59	55	DifferentVocalizer_24	2	1290	1300	4623	0	2	2	1	4120	-503
9	2011-11-09	14:20:33	Female	0	19	Chinese	4	1	1	3	4	1	1	3	3	4	63	29	DurationModified_1	0	1516	1006	5927	0	1	1	1	6713	786
9	2011-11-09	14:20:33	Female	0	19	Chinese	4	1	1	3	4	1	1	3	3	4	63	18	DurationModified_2	0	1024	536	4611	0	1	1	1	6259	1648
9	2011-11-09	14:20:33	Female	0	19	Chinese	4	1	1	3	4	1	1	3	3	4	63	21	DurationModified_3	0	2756	1830	8340	0	1	1	1	9884	1544
9	2011-11-09	14:20:33	Female	0	19	Chinese	4	1	1	3	4	1	1	3	3	4	63	3	DurationModified_4	0	839	973	4337	0	1	1	1	5338	1001
9	2011-11-09	14:20:33	Female	0	19	Chinese	4	1	1	3	4	1	1	3	3	4	63	17	DurationModified_5	0	4599	3951	10891	0	1	1	1	11752	861
9	2011-11-09	14:20:33	Female	0	19	Chinese	4	1	1	3	4	1	1	3	3	4	63	12	DurationModified_6	0	420	382	2895	1	1	1	1	4664	1769
9	2011-11-09	14:20:33	Female	0	19	Chinese	4	1	1	3	4	1	1	3	3	4	63	46	DurationModified_7	0	2579	1297	6154	0	1	1	1	6999	845
9	2011-11-09	14:20:33	Female	0	19	Chinese	4	1	1	3	4	1	1	3	3	4	63	51	DurationModified_8	0	3662	3013	9210	0	1	1	1	9966	756
9	2011-11-09	14:20:33	Female	0	19	Chinese	4	1	1	3	4	1	1	3	3	4	63	24	DurationModified_9	0	1583	1321	5504	0	1	1	1	6391	887
9	2011-11-09	14:20:33	Female	0	19	Chinese	4	1	1	3	4	1	1	3	3	4	63	22	DurationModified_10	0	2888	3611	9173	1	1	1	1	10777	1604
9	2011-11-09	14:20:33	Female	0	19	Chinese	4	1	1	3	4	1	1	3	3	4	63	54	DurationModified_11	0	2938	3324	8308	0	1	1	1	8936	628
9	2011-11-09	14:20:33	Female	0	19	Chinese	4	1	1	3	4	1	1	3	3	4	63	6	DurationModified_12	0	1900	1279	5285	0	1	1	1	5738	453
9	2011-11-09	14:20:33	Female	0	19	Chinese	4	1	1	3	4	1	1	3	3	4	63	5	SameVocalizer_1	1	1163	1175	5347	1	1	1	1	6511	1164
9	2011-11-09	14:20:33	Female	0	19	Chinese	4	1	1	3	4	1	1	3	3	4	63	43	SameVocalizer_2	1	950	1175	4623	1	1	1	1	5884	1261
9	2011-11-09	14:20:33	Female	0	19	Chinese	4	1	1	3	4	1	1	3	3	4	63	37	SameVocalizer_3	1	950	1084	5338	1	1	1	1	5562	224
9	2011-11-09	14:20:33	Female	0	19	Chinese	4	1	1	3	4	1	1	3	3	4	63	16	SameVocalizer_4	1	1163	1175	6044	1	1	2	0	6938	894
9	2011-11-09	14:20:33	Female	0	19	Chinese	4	1	1	3	4	1	1	3	3	4	63	48	SameVocalizer_5	1	1250	870	4270	0	1	1	1	5863	1593
9	2011-11-09	14:20:33	Female	0	19	Chinese	4	1	1	3	4	1	1	3	3	4	63	23	SameVocalizer_6	1	1305	1044	4409	0	1	1	1	6110	1701
9	2011-11-09	14:20:33	Female	0	19	Chinese	4	1	1	3	4	1	1	3	3	4	63	45	SameVocalizer_7	1	1305	891	4439	0	1	1	1	5716	1277
9	2011-11-09	14:20:33	Female	0	19	Chinese	4	1	1	3	4	1	1	3	3	4	63	33	SameVocalizer_8	1	487	468	3307	1	1	1	1	4628	1321
9	2011-11-09	14:20:33	Female	0	19	Chinese	4	1	1	3	4	1	1	3	3	4	63	40	SameVocalizer_9	1	1818	1794	5841	1	1	1	1	9813	3972
9	2011-11-09	14:20:33	Female	0	19	Chinese	4	1	1	3	4	1	1	3	3	4	63	25	SameVocalizer_10	1	466	496	3212	1	1	1	1	3832	620
9	2011-11-09	14:20:33	Female	0	19	Chinese	4	1	1	3	4	1	1	3	3	4	63	8	SameVocalizer_11	1	496	636	3415	1	1	1	1	4655	1240
9	2011-11-09	14:20:33	Female	0	19	Chinese	4	1	1	3	4	1	1	3	3	4	63	19	SameVocalizer_12	1	1752	2024	5978	0	1	2	0	6976	998
9	2011-11-09	14:20:33	Female	0	19	Chinese	4	1	1	3	4	1	1	3	3	4	63	11	SameVocalizer_13	1	1418	1326	5210	0	1	1	1	6591	1381
9	2011-11-09	14:20:33	Female	0	19	Chinese	4	1	1	3	4	1	1	3	3	4	63	1	SameVocalizer_14	1	677	679	3760	0	1	1	1	5557	1797
9	2011-11-09	14:20:33	Female	0	19	Chinese	4	1	1	3	4	1	1	3	3	4	63	44	SameVocalizer_15	1	677	990	4003	0	1	1	1	4268	265
9	2011-11-09	14:20:33	Female	0	19	Chinese	4	1	1	3	4	1	1	3	3	4	63	13	SameVocalizer_16	1	3636	4663	10677	0	1	2	0	12571	1894
9	2011-11-09	14:20:33	Female	0	19	Chinese	4	1	1	3	4	1	1	3	3	4	63	30	SameVocalizer_17	1	1635	1326	5182	0	1	1	1	6890	1708
9	2011-11-09	14:20:33	Female	0	19	Chinese	4	1	1	3	4	1	1	3	3	4	63	39	SameVocalizer_18	1	533	659	3443	0	1	1	1	4699	1256
9	2011-11-09	14:20:33	Female	0	19	Chinese	4	1	1	3	4	1	1	3	3	4	63	26	SameVocalizer_19	1	2078	1955	6320	0	1	2	0	6895	575
9	2011-11-09	14:20:33	Female	0	19	Chinese	4	1	1	3	4	1	1	3	3	4	63	52	SameVocalizer_20	1	2050	1517	5594	0	1	1	1	6519	925
9	2011-11-09	14:20:33	Female	0	19	Chinese	4	1	1	3	4	1	1	3	3	4	63	2	SameVocalizer_21	1	898	1517	4555	0	1	1	1	6321	1766
9	2011-11-09	14:20:33	Female	0	19	Chinese	4	1	1	3	4	1	1	3	3	4	63	41	SameVocalizer_22	1	641	389	3506	0	1	1	1	4485	979
9	2011-11-09	14:20:33	Female	0	19	Chinese	4	1	1	3	4	1	1	3	3	4	63	56	SameVocalizer_23	1	6076	7904	16542	0	1	1	1	18437	1895
9	2011-11-09	14:20:33	Female	0	19	Chinese	4	1	1	3	4	1	1	3	3	4	63	60	SameVocalizer_24	1	1290	1262	4642	0	1	2	0	5839	1197
9	2011-11-09	14:20:33	Female	0	19	Chinese	4	1	1	3	4	1	1	3	3	4	63	50	DifferentVocalizer_1	2	893	679	3725	0	2	1	0	4847	1122
9	2011-11-09	14:20:33	Female	0	19	Chinese	4	1	1	3	4	1	1	3	3	4	63	49	DifferentVocalizer_2	2	1351	1084	4823	1	2	2	1	5259	436
9	2011-11-09	14:20:33	Female	0	19	Chinese	4	1	1	3	4	1	1	3	3	4	63	31	DifferentVocalizer_3	2	1351	1175	5427	1	2	2	1	6176	749
9	2011-11-09	14:20:33	Female	0	19	Chinese	4	1	1	3	4	1	1	3	3	4	63	20	DifferentVocalizer_4	2	891	665	3640	0	2	2	1	4364	724
9	2011-11-09	14:20:33	Female	0	19	Chinese	4	1	1	3	4	1	1	3	3	4	63	47	DifferentVocalizer_5	2	1818	1831	5708	1	2	1	0	6610	902
9	2011-11-09	14:20:33	Female	0	19	Chinese	4	1	1	3	4	1	1	3	3	4	63	10	DifferentVocalizer_6	2	487	371	3323	1	2	2	1	5448	2125
9	2011-11-09	14:20:33	Female	0	19	Chinese	4	1	1	3	4	1	1	3	3	4	63	27	DifferentVocalizer_7	2	2923	2782	8110	1	2	2	1	9480	1370
9	2011-11-09	14:20:33	Female	0	19	Chinese	4	1	1	3	4	1	1	3	3	4	63	15	DifferentVocalizer_8	2	636	749	3523	1	2	2	1	5019	1496
9	2011-11-09	14:20:33	Female	0	19	Chinese	4	1	1	3	4	1	1	3	3	4	63	14	DifferentVocalizer_9	2	1726	1134	6700	0	2	2	1	7516	816
9	2011-11-09	14:20:33	Female	0	19	Chinese	4	1	1	3	4	1	1	3	3	4	63	7	DifferentVocalizer_10	2	888	870	4015	0	2	2	1	5645	1630
9	2011-11-09	14:20:33	Female	0	19	Chinese	4	1	1	3	4	1	1	3	3	4	63	36	DifferentVocalizer_11	2	677	893	3824	0	2	2	1	5065	1241
9	2011-11-09	14:20:33	Female	0	19	Chinese	4	1	1	3	4	1	1	3	3	4	63	59	DifferentVocalizer_12	2	3365	4632	10086	1	2	2	1	11661	1575
9	2011-11-09	14:20:33	Female	0	19	Chinese	4	1	1	3	4	1	1	3	3	4	63	53	DifferentVocalizer_13	2	1326	1301	4776	0	2	2	1	5096	320
9	2011-11-09	14:20:33	Female	0	19	Chinese	4	1	1	3	4	1	1	3	3	4	63	58	DifferentVocalizer_14	2	1583	1517	5407	0	2	1	0	5814	407
9	2011-11-09	14:20:33	Female	0	19	Chinese	4	1	1	3	4	1	1	3	3	4	63	4	DifferentVocalizer_15	2	487	562	3424	1	2	2	1	4948	1524
9	2011-11-09	14:20:33	Female	0	19	Chinese	4	1	1	3	4	1	1	3	3	4	63	55	DifferentVocalizer_16	2	945	1259	4568	0	2	1	0	6021	1453
9	2011-11-09	14:20:33	Female	0	19	Chinese	4	1	1	3	4	1	1	3	3	4	63	35	DifferentVocalizer_17	2	645	420	3120	0	2	2	1	4574	1454
9	2011-11-09	14:20:33	Female	0	19	Chinese	4	1	1	3	4	1	1	3	3	4	63	38	DifferentVocalizer_18	2	1170	1173	5887	0	2	2	1	6013	126
9	2011-11-09	14:20:33	Female	0	19	Chinese	4	1	1	3	4	1	1	3	3	4	63	34	DifferentVocalizer_19	2	1794	1044	5306	0	2	2	1	6067	761
9	2011-11-09	14:20:33	Female	0	19	Chinese	4	1	1	3	4	1	1	3	3	4	63	28	DifferentVocalizer_20	2	916	1046	3982	0	2	2	1	5267	1285
9	2011-11-09	14:20:33	Female	0	19	Chinese	4	1	1	3	4	1	1	3	3	4	63	9	DifferentVocalizer_21	2	916	1046	3982	0	2	1	0	5359	1377
9	2011-11-09	14:20:33	Female	0	19	Chinese	4	1	1	3	4	1	1	3	3	4	63	42	DifferentVocalizer_22	2	916	757	4117	0	2	2	1	5193	1076
9	2011-11-09	14:20:33	Female	0	19	Chinese	4	1	1	3	4	1	1	3	3	4	63	32	DifferentVocalizer_23	2	2581	2362	7251	0	2	2	1	7822	571
9	2011-11-09	14:20:33	Female	0	19	Chinese	4	1	1	3	4	1	1	3	3	4	63	57	DifferentVocalizer_24	2	1290	1300	4623	0	2	2	1	5339	716
10	2011-11-09	15:45:02	Male	1	18	English	1	4	2	2	1	5	5	4	4	3	31	57	DurationModified_1	0	1516	1006	5927	0	1	1	1	6711	784
10	2011-11-09	15:45:02	Male	1	18	English	1	4	2	2	1	5	5	4	4	3	31	25	DurationModified_2	0	1024	536	4611	0	1	1	1	5508	897
10	2011-11-09	15:45:02	Male	1	18	English	1	4	2	2	1	5	5	4	4	3	31	40	DurationModified_3	0	2756	1830	8340	0	1	1	1	8736	396
10	2011-11-09	15:45:02	Male	1	18	English	1	4	2	2	1	5	5	4	4	3	31	16	DurationModified_4	0	839	973	4337	0	1	1	1	5065	728
10	2011-11-09	15:45:02	Male	1	18	English	1	4	2	2	1	5	5	4	4	3	31	10	DurationModified_5	0	4599	3951	10891	0	1	1	1	11723	832
10	2011-11-09	15:45:02	Male	1	18	English	1	4	2	2	1	5	5	4	4	3	31	45	DurationModified_6	0	420	382	2895	1	1	1	1	4273	1378
10	2011-11-09	15:45:02	Male	1	18	English	1	4	2	2	1	5	5	4	4	3	31	26	DurationModified_7	0	2579	1297	6154	0	1	1	1	6904	750
10	2011-11-09	15:45:02	Male	1	18	English	1	4	2	2	1	5	5	4	4	3	31	19	DurationModified_8	0	3662	3013	9210	0	1	1	1	9841	631
10	2011-11-09	15:45:02	Male	1	18	English	1	4	2	2	1	5	5	4	4	3	31	13	DurationModified_9	0	1583	1321	5504	0	1	1	1	6520	1016
10	2011-11-09	15:45:02	Male	1	18	English	1	4	2	2	1	5	5	4	4	3	31	5	DurationModified_10	0	2888	3611	9173	1	1	1	1	9935	762
10	2011-11-09	15:45:02	Male	1	18	English	1	4	2	2	1	5	5	4	4	3	31	28	DurationModified_11	0	2938	3324	8308	0	1	1	1	8185	-123
10	2011-11-09	15:45:02	Male	1	18	English	1	4	2	2	1	5	5	4	4	3	31	56	DurationModified_12	0	1900	1279	5285	0	1	1	1	6324	1039
10	2011-11-09	15:45:02	Male	1	18	English	1	4	2	2	1	5	5	4	4	3	31	36	SameVocalizer_1	1	1163	1175	5347	1	1	1	1	5004	-343
10	2011-11-09	15:45:02	Male	1	18	English	1	4	2	2	1	5	5	4	4	3	31	17	SameVocalizer_2	1	950	1175	4623	1	1	1	1	6269	1646
10	2011-11-09	15:45:02	Male	1	18	English	1	4	2	2	1	5	5	4	4	3	31	1	SameVocalizer_3	1	950	1084	5338	1	1	1	1	5749	411
10	2011-11-09	15:45:02	Male	1	18	English	1	4	2	2	1	5	5	4	4	3	31	44	SameVocalizer_4	1	1163	1175	6044	1	1	1	1	6533	489
10	2011-11-09	15:45:02	Male	1	18	English	1	4	2	2	1	5	5	4	4	3	31	29	SameVocalizer_5	1	1250	870	4270	0	1	1	1	5663	1393
10	2011-11-09	15:45:02	Male	1	18	English	1	4	2	2	1	5	5	4	4	3	31	53	SameVocalizer_6	1	1305	1044	4409	0	1	1	1	5126	717
10	2011-11-09	15:45:02	Male	1	18	English	1	4	2	2	1	5	5	4	4	3	31	51	SameVocalizer_7	1	1305	891	4439	0	1	1	1	5174	735
10	2011-11-09	15:45:02	Male	1	18	English	1	4	2	2	1	5	5	4	4	3	31	6	SameVocalizer_8	1	487	468	3307	1	1	1	1	4255	948
10	2011-11-09	15:45:02	Male	1	18	English	1	4	2	2	1	5	5	4	4	3	31	24	SameVocalizer_9	1	1818	1794	5841	1	1	1	1	6400	559
10	2011-11-09	15:45:02	Male	1	18	English	1	4	2	2	1	5	5	4	4	3	31	22	SameVocalizer_10	1	466	496	3212	1	1	1	1	3980	768
10	2011-11-09	15:45:02	Male	1	18	English	1	4	2	2	1	5	5	4	4	3	31	33	SameVocalizer_11	1	496	636	3415	1	1	1	1	4044	629
10	2011-11-09	15:45:02	Male	1	18	English	1	4	2	2	1	5	5	4	4	3	31	38	SameVocalizer_12	1	1752	2024	5978	0	1	1	1	10453	4475
10	2011-11-09	15:45:02	Male	1	18	English	1	4	2	2	1	5	5	4	4	3	31	18	SameVocalizer_13	1	1418	1326	5210	0	1	1	1	5729	519
10	2011-11-09	15:45:02	Male	1	18	English	1	4	2	2	1	5	5	4	4	3	31	52	SameVocalizer_14	1	677	679	3760	0	1	1	1	4656	896
10	2011-11-09	15:45:02	Male	1	18	English	1	4	2	2	1	5	5	4	4	3	31	39	SameVocalizer_15	1	677	990	4003	0	1	1	1	3950	-53
10	2011-11-09	15:45:02	Male	1	18	English	1	4	2	2	1	5	5	4	4	3	31	47	SameVocalizer_16	1	3636	4663	10677	0	1	1	1	11674	997
10	2011-11-09	15:45:02	Male	1	18	English	1	4	2	2	1	5	5	4	4	3	31	2	SameVocalizer_17	1	1635	1326	5182	0	1	1	1	6188	1006
10	2011-11-09	15:45:02	Male	1	18	English	1	4	2	2	1	5	5	4	4	3	31	41	SameVocalizer_18	1	533	659	3443	0	1	1	1	4355	912
10	2011-11-09	15:45:02	Male	1	18	English	1	4	2	2	1	5	5	4	4	3	31	11	SameVocalizer_19	1	2078	1955	6320	0	1	1	1	7110	790
10	2011-11-09	15:45:02	Male	1	18	English	1	4	2	2	1	5	5	4	4	3	31	43	SameVocalizer_20	1	2050	1517	5594	0	1	1	1	6617	1023
10	2011-11-09	15:45:02	Male	1	18	English	1	4	2	2	1	5	5	4	4	3	31	27	SameVocalizer_21	1	898	1517	4555	0	1	1	1	13384	8829
10	2011-11-09	15:45:02	Male	1	18	English	1	4	2	2	1	5	5	4	4	3	31	3	SameVocalizer_22	1	641	389	3506	0	1	1	1	4307	801
10	2011-11-09	15:45:02	Male	1	18	English	1	4	2	2	1	5	5	4	4	3	31	37	SameVocalizer_23	1	6076	7904	16542	0	1	1	1	17531	989
10	2011-11-09	15:45:02	Male	1	18	English	1	4	2	2	1	5	5	4	4	3	31	9	SameVocalizer_24	1	1290	1262	4642	0	1	1	1	5400	758
10	2011-11-09	15:45:02	Male	1	18	English	1	4	2	2	1	5	5	4	4	3	31	49	DifferentVocalizer_1	2	893	679	3725	0	2	1	0	5038	1313
10	2011-11-09	15:45:02	Male	1	18	English	1	4	2	2	1	5	5	4	4	3	31	21	DifferentVocalizer_2	2	1351	1084	4823	1	2	1	0	5347	524
10	2011-11-09	15:45:02	Male	1	18	English	1	4	2	2	1	5	5	4	4	3	31	34	DifferentVocalizer_3	2	1351	1175	5427	1	2	1	0	5517	90
10	2011-11-09	15:45:02	Male	1	18	English	1	4	2	2	1	5	5	4	4	3	31	12	DifferentVocalizer_4	2	891	665	3640	0	2	2	1	5988	2348
10	2011-11-09	15:45:02	Male	1	18	English	1	4	2	2	1	5	5	4	4	3	31	60	DifferentVocalizer_5	2	1818	1831	5708	1	2	2	1	6694	986
10	2011-11-09	15:45:02	Male	1	18	English	1	4	2	2	1	5	5	4	4	3	31	20	DifferentVocalizer_6	2	487	371	3323	1	2	2	1	9382	6059
10	2011-11-09	15:45:02	Male	1	18	English	1	4	2	2	1	5	5	4	4	3	31	50	DifferentVocalizer_7	2	2923	2782	8110	1	2	1	0	8830	720
10	2011-11-09	15:45:02	Male	1	18	English	1	4	2	2	1	5	5	4	4	3	31	58	DifferentVocalizer_8	2	636	749	3523	1	2	1	0	5017	1494
10	2011-11-09	15:45:02	Male	1	18	English	1	4	2	2	1	5	5	4	4	3	31	55	DifferentVocalizer_9	2	1726	1134	6700	0	2	2	1	7461	761
10	2011-11-09	15:45:02	Male	1	18	English	1	4	2	2	1	5	5	4	4	3	31	7	DifferentVocalizer_10	2	888	870	4015	0	2	2	1	5401	1386
10	2011-11-09	15:45:02	Male	1	18	English	1	4	2	2	1	5	5	4	4	3	31	54	DifferentVocalizer_11	2	677	893	3824	0	2	1	0	4792	968
10	2011-11-09	15:45:02	Male	1	18	English	1	4	2	2	1	5	5	4	4	3	31	32	DifferentVocalizer_12	2	3365	4632	10086	1	2	1	0	11347	1261
10	2011-11-09	15:45:02	Male	1	18	English	1	4	2	2	1	5	5	4	4	3	31	48	DifferentVocalizer_13	2	1326	1301	4776	0	2	2	1	7797	3021
10	2011-11-09	15:45:02	Male	1	18	English	1	4	2	2	1	5	5	4	4	3	31	14	DifferentVocalizer_14	2	1583	1517	5407	0	2	1	0	10132	4725
10	2011-11-09	15:45:02	Male	1	18	English	1	4	2	2	1	5	5	4	4	3	31	8	DifferentVocalizer_15	2	487	562	3424	1	2	2	1	4259	835
10	2011-11-09	15:45:02	Male	1	18	English	1	4	2	2	1	5	5	4	4	3	31	46	DifferentVocalizer_16	2	945	1259	4568	0	2	1	0	5824	1256
10	2011-11-09	15:45:02	Male	1	18	English	1	4	2	2	1	5	5	4	4	3	31	35	DifferentVocalizer_17	2	645	420	3120	0	2	1	0	3881	761
10	2011-11-09	15:45:02	Male	1	18	English	1	4	2	2	1	5	5	4	4	3	31	23	DifferentVocalizer_18	2	1170	1173	5887	0	2	1	0	6616	729
10	2011-11-09	15:45:02	Male	1	18	English	1	4	2	2	1	5	5	4	4	3	31	4	DifferentVocalizer_19	2	1794	1044	5306	0	2	1	0	6301	995
10	2011-11-09	15:45:02	Male	1	18	English	1	4	2	2	1	5	5	4	4	3	31	15	DifferentVocalizer_20	2	916	1046	3982	0	2	2	1	4679	697
10	2011-11-09	15:45:02	Male	1	18	English	1	4	2	2	1	5	5	4	4	3	31	31	DifferentVocalizer_21	2	916	1046	3982	0	2	2	1	4428	446
10	2011-11-09	15:45:02	Male	1	18	English	1	4	2	2	1	5	5	4	4	3	31	30	DifferentVocalizer_22	2	916	757	4117	0	2	2	1	5304	1187
10	2011-11-09	15:45:02	Male	1	18	English	1	4	2	2	1	5	5	4	4	3	31	42	DifferentVocalizer_23	2	2581	2362	7251	0	2	1	0	6455	-796
10	2011-11-09	15:45:02	Male	1	18	English	1	4	2	2	1	5	5	4	4	3	31	59	DifferentVocalizer_24	2	1290	1300	4623	0	2	2	1	5179	556
11	2011-11-10	16:47:57	Male	1	23	English	3	2	1	3	2	5	4	4	3	4	41	13	DurationModified_1	0	1516	1006	5927	0	1	1	1	6087	160
11	2011-11-10	16:47:57	Male	1	23	English	3	2	1	3	2	5	4	4	3	4	41	55	DurationModified_2	0	1024	536	4611	0	1	1	1	5612	1001
11	2011-11-10	16:47:57	Male	1	23	English	3	2	1	3	2	5	4	4	3	4	41	16	DurationModified_3	0	2756	1830	8340	0	1	1	1	8384	44
11	2011-11-10	16:47:57	Male	1	23	English	3	2	1	3	2	5	4	4	3	4	41	3	DurationModified_4	0	839	973	4337	0	1	1	1	5389	1052
11	2011-11-10	16:47:57	Male	1	23	English	3	2	1	3	2	5	4	4	3	4	41	4	DurationModified_5	0	4599	3951	10891	0	1	1	1	11038	147
11	2011-11-10	16:47:57	Male	1	23	English	3	2	1	3	2	5	4	4	3	4	41	23	DurationModified_6	0	420	382	2895	1	1	1	1	3795	900
11	2011-11-10	16:47:57	Male	1	23	English	3	2	1	3	2	5	4	4	3	4	41	28	DurationModified_7	0	2579	1297	6154	0	1	1	1	6876	722
11	2011-11-10	16:47:57	Male	1	23	English	3	2	1	3	2	5	4	4	3	4	41	36	DurationModified_8	0	3662	3013	9210	0	1	1	1	9875	665
11	2011-11-10	16:47:57	Male	1	23	English	3	2	1	3	2	5	4	4	3	4	41	51	DurationModified_9	0	1583	1321	5504	0	1	1	1	6020	516
11	2011-11-10	16:47:57	Male	1	23	English	3	2	1	3	2	5	4	4	3	4	41	25	DurationModified_10	0	2888	3611	9173	1	1	1	1	9714	541
11	2011-11-10	16:47:57	Male	1	23	English	3	2	1	3	2	5	4	4	3	4	41	43	DurationModified_11	0	2938	3324	8308	0	1	1	1	8789	481
11	2011-11-10	16:47:57	Male	1	23	English	3	2	1	3	2	5	4	4	3	4	41	45	DurationModified_12	0	1900	1279	5285	0	1	1	1	5471	186
11	2011-11-10	16:47:57	Male	1	23	English	3	2	1	3	2	5	4	4	3	4	41	60	SameVocalizer_1	1	1163	1175	5347	1	1	1	1	5575	228
11	2011-11-10	16:47:57	Male	1	23	English	3	2	1	3	2	5	4	4	3	4	41	6	SameVocalizer_2	1	950	1175	4623	1	1	1	1	6501	1878
11	2011-11-10	16:47:57	Male	1	23	English	3	2	1	3	2	5	4	4	3	4	41	26	SameVocalizer_3	1	950	1084	5338	1	1	1	1	5776	438
11	2011-11-10	16:47:57	Male	1	23	English	3	2	1	3	2	5	4	4	3	4	41	33	SameVocalizer_4	1	1163	1175	6044	1	1	1	1	6944	900
11	2011-11-10	16:47:57	Male	1	23	English	3	2	1	3	2	5	4	4	3	4	41	53	SameVocalizer_5	1	1250	870	4270	0	1	1	1	5987	1717
11	2011-11-10	16:47:57	Male	1	23	English	3	2	1	3	2	5	4	4	3	4	41	37	SameVocalizer_6	1	1305	1044	4409	0	1	1	1	5070	661
11	2011-11-10	16:47:57	Male	1	23	English	3	2	1	3	2	5	4	4	3	4	41	7	SameVocalizer_7	1	1305	891	4439	0	1	2	0	5953	1514
11	2011-11-10	16:47:57	Male	1	23	English	3	2	1	3	2	5	4	4	3	4	41	30	SameVocalizer_8	1	487	468	3307	1	1	2	0	4548	1241
11	2011-11-10	16:47:57	Male	1	23	English	3	2	1	3	2	5	4	4	3	4	41	59	SameVocalizer_9	1	1818	1794	5841	1	1	1	1	6364	523
11	2011-11-10	16:47:57	Male	1	23	English	3	2	1	3	2	5	4	4	3	4	41	12	SameVocalizer_10	1	466	496	3212	1	1	1	1	4049	837
11	2011-11-10	16:47:57	Male	1	23	English	3	2	1	3	2	5	4	4	3	4	41	41	SameVocalizer_11	1	496	636	3415	1	1	1	1	3746	331
11	2011-11-10	16:47:57	Male	1	23	English	3	2	1	3	2	5	4	4	3	4	41	5	SameVocalizer_12	1	1752	2024	5978	0	1	1	1	6762	784
11	2011-11-10	16:47:57	Male	1	23	English	3	2	1	3	2	5	4	4	3	4	41	32	SameVocalizer_13	1	1418	1326	5210	0	1	1	1	5814	604
11	2011-11-10	16:47:57	Male	1	23	English	3	2	1	3	2	5	4	4	3	4	41	57	SameVocalizer_14	1	677	679	3760	0	1	1	1	4114	354
11	2011-11-10	16:47:57	Male	1	23	English	3	2	1	3	2	5	4	4	3	4	41	42	SameVocalizer_15	1	677	990	4003	0	1	1	1	4262	259
11	2011-11-10	16:47:57	Male	1	23	English	3	2	1	3	2	5	4	4	3	4	41	52	SameVocalizer_16	1	3636	4663	10677	0	1	1	1	11190	513
11	2011-11-10	16:47:57	Male	1	23	English	3	2	1	3	2	5	4	4	3	4	41	15	SameVocalizer_17	1	1635	1326	5182	0	1	1	1	5429	247
11	2011-11-10	16:47:57	Male	1	23	English	3	2	1	3	2	5	4	4	3	4	41	47	SameVocalizer_18	1	533	659	3443	0	1	1	1	4438	995
11	2011-11-10	16:47:57	Male	1	23	English	3	2	1	3	2	5	4	4	3	4	41	1	SameVocalizer_19	1	2078	1955	6320	0	1	1	1	6868	548
11	2011-11-10	16:47:57	Male	1	23	English	3	2	1	3	2	5	4	4	3	4	41	8	SameVocalizer_20	1	2050	1517	5594	0	1	1	1	6006	412
11	2011-11-10	16:47:57	Male	1	23	English	3	2	1	3	2	5	4	4	3	4	41	10	SameVocalizer_21	1	898	1517	4555	0	1	2	0	5452	897
11	2011-11-10	16:47:57	Male	1	23	English	3	2	1	3	2	5	4	4	3	4	41	46	SameVocalizer_22	1	641	389	3506	0	1	2	0	5223	1717
11	2011-11-10	16:47:57	Male	1	23	English	3	2	1	3	2	5	4	4	3	4	41	2	SameVocalizer_23	1	6076	7904	16542	0	1	2	0	17045	503
11	2011-11-10	16:47:57	Male	1	23	English	3	2	1	3	2	5	4	4	3	4	41	9	SameVocalizer_24	1	1290	1262	4642	0	1	2	0	5589	947
11	2011-11-10	16:47:57	Male	1	23	English	3	2	1	3	2	5	4	4	3	4	41	34	DifferentVocalizer_1	2	893	679	3725	0	2	1	0	5760	2035
11	2011-11-10	16:47:57	Male	1	23	English	3	2	1	3	2	5	4	4	3	4	41	20	DifferentVocalizer_2	2	1351	1084	4823	1	2	2	1	5819	996
11	2011-11-10	16:47:57	Male	1	23	English	3	2	1	3	2	5	4	4	3	4	41	29	DifferentVocalizer_3	2	1351	1175	5427	1	2	1	0	6120	693
11	2011-11-10	16:47:57	Male	1	23	English	3	2	1	3	2	5	4	4	3	4	41	24	DifferentVocalizer_4	2	891	665	3640	0	2	2	1	4500	860
11	2011-11-10	16:47:57	Male	1	23	English	3	2	1	3	2	5	4	4	3	4	41	21	DifferentVocalizer_5	2	1818	1831	5708	1	2	2	1	5849	141
11	2011-11-10	16:47:57	Male	1	23	English	3	2	1	3	2	5	4	4	3	4	41	54	DifferentVocalizer_6	2	487	371	3323	1	2	2	1	4252	929
11	2011-11-10	16:47:57	Male	1	23	English	3	2	1	3	2	5	4	4	3	4	41	48	DifferentVocalizer_7	2	2923	2782	8110	1	2	1	0	8307	197
11	2011-11-10	16:47:57	Male	1	23	English	3	2	1	3	2	5	4	4	3	4	41	14	DifferentVocalizer_8	2	636	749	3523	1	2	1	0	4414	891
11	2011-11-10	16:47:57	Male	1	23	English	3	2	1	3	2	5	4	4	3	4	41	35	DifferentVocalizer_9	2	1726	1134	6700	0	2	2	1	7138	438
11	2011-11-10	16:47:57	Male	1	23	English	3	2	1	3	2	5	4	4	3	4	41	49	DifferentVocalizer_10	2	888	870	4015	0	2	2	1	5666	1651
11	2011-11-10	16:47:57	Male	1	23	English	3	2	1	3	2	5	4	4	3	4	41	40	DifferentVocalizer_11	2	677	893	3824	0	2	1	0	5260	1436
11	2011-11-10	16:47:57	Male	1	23	English	3	2	1	3	2	5	4	4	3	4	41	38	DifferentVocalizer_12	2	3365	4632	10086	1	2	2	1	11000	914
11	2011-11-10	16:47:57	Male	1	23	English	3	2	1	3	2	5	4	4	3	4	41	31	DifferentVocalizer_13	2	1326	1301	4776	0	2	2	1	5410	634
11	2011-11-10	16:47:57	Male	1	23	English	3	2	1	3	2	5	4	4	3	4	41	19	DifferentVocalizer_14	2	1583	1517	5407	0	2	1	0	6033	626
11	2011-11-10	16:47:57	Male	1	23	English	3	2	1	3	2	5	4	4	3	4	41	39	DifferentVocalizer_15	2	487	562	3424	1	2	2	1	4204	780
11	2011-11-10	16:47:57	Male	1	23	English	3	2	1	3	2	5	4	4	3	4	41	17	DifferentVocalizer_16	2	945	1259	4568	0	2	2	1	5247	679
11	2011-11-10	16:47:57	Male	1	23	English	3	2	1	3	2	5	4	4	3	4	41	56	DifferentVocalizer_17	2	645	420	3120	0	2	2	1	4719	1599
11	2011-11-10	16:47:57	Male	1	23	English	3	2	1	3	2	5	4	4	3	4	41	50	DifferentVocalizer_18	2	1170	1173	5887	0	2	2	1	6982	1095
11	2011-11-10	16:47:57	Male	1	23	English	3	2	1	3	2	5	4	4	3	4	41	44	DifferentVocalizer_19	2	1794	1044	5306	0	2	2	1	6388	1082
11	2011-11-10	16:47:57	Male	1	23	English	3	2	1	3	2	5	4	4	3	4	41	22	DifferentVocalizer_20	2	916	1046	3982	0	2	2	1	4691	709
11	2011-11-10	16:47:57	Male	1	23	English	3	2	1	3	2	5	4	4	3	4	41	11	DifferentVocalizer_21	2	916	1046	3982	0	2	2	1	4666	684
11	2011-11-10	16:47:57	Male	1	23	English	3	2	1	3	2	5	4	4	3	4	41	18	DifferentVocalizer_22	2	916	757	4117	0	2	2	1	4662	545
11	2011-11-10	16:47:57	Male	1	23	English	3	2	1	3	2	5	4	4	3	4	41	27	DifferentVocalizer_23	2	2581	2362	7251	0	2	1	0	7606	355
11	2011-11-10	16:47:57	Male	1	23	English	3	2	1	3	2	5	4	4	3	4	41	58	DifferentVocalizer_24	2	1290	1300	4623	0	2	1	0	6647	2024
12	2011-11-11	11:03:21	Female	0	18	English	2	4	4	2	1	1	1	4	3	5	65	24	DurationModified_1	0	1516	1006	5927	0	1	1	1	6310	383
12	2011-11-11	11:03:21	Female	0	18	English	2	4	4	2	1	1	1	4	3	5	65	48	DurationModified_2	0	1024	536	4611	0	1	1	1	5372	761
12	2011-11-11	11:03:21	Female	0	18	English	2	4	4	2	1	1	1	4	3	5	65	37	DurationModified_3	0	2756	1830	8340	0	1	1	1	8695	355
12	2011-11-11	11:03:21	Female	0	18	English	2	4	4	2	1	1	1	4	3	5	65	10	DurationModified_4	0	839	973	4337	0	1	1	1	4680	343
12	2011-11-11	11:03:21	Female	0	18	English	2	4	4	2	1	1	1	4	3	5	65	44	DurationModified_5	0	4599	3951	10891	0	1	1	1	11218	327
12	2011-11-11	11:03:21	Female	0	18	English	2	4	4	2	1	1	1	4	3	5	65	22	DurationModified_6	0	420	382	2895	1	1	1	1	3753	858
12	2011-11-11	11:03:21	Female	0	18	English	2	4	4	2	1	1	1	4	3	5	65	27	DurationModified_7	0	2579	1297	6154	0	1	1	1	6627	473
12	2011-11-11	11:03:21	Female	0	18	English	2	4	4	2	1	1	1	4	3	5	65	16	DurationModified_8	0	3662	3013	9210	0	1	1	1	9511	301
12	2011-11-11	11:03:21	Female	0	18	English	2	4	4	2	1	1	1	4	3	5	65	56	DurationModified_9	0	1583	1321	5504	0	1	1	1	5697	193
12	2011-11-11	11:03:21	Female	0	18	English	2	4	4	2	1	1	1	4	3	5	65	43	DurationModified_10	0	2888	3611	9173	1	1	1	1	10042	869
12	2011-11-11	11:03:21	Female	0	18	English	2	4	4	2	1	1	1	4	3	5	65	25	DurationModified_11	0	2938	3324	8308	0	1	1	1	8738	430
12	2011-11-11	11:03:21	Female	0	18	English	2	4	4	2	1	1	1	4	3	5	65	21	DurationModified_12	0	1900	1279	5285	0	1	1	1	5755	470
12	2011-11-11	11:03:21	Female	0	18	English	2	4	4	2	1	1	1	4	3	5	65	45	SameVocalizer_1	1	1163	1175	5347	1	1	2	0	5233	-114
12	2011-11-11	11:03:21	Female	0	18	English	2	4	4	2	1	1	1	4	3	5	65	55	SameVocalizer_2	1	950	1175	4623	1	1	1	1	5782	1159
12	2011-11-11	11:03:21	Female	0	18	English	2	4	4	2	1	1	1	4	3	5	65	47	SameVocalizer_3	1	950	1084	5338	1	1	1	1	5332	-6
12	2011-11-11	11:03:21	Female	0	18	English	2	4	4	2	1	1	1	4	3	5	65	32	SameVocalizer_4	1	1163	1175	6044	1	1	1	1	6254	210
12	2011-11-11	11:03:21	Female	0	18	English	2	4	4	2	1	1	1	4	3	5	65	17	SameVocalizer_5	1	1250	870	4270	0	1	1	1	6140	1870
12	2011-11-11	11:03:21	Female	0	18	English	2	4	4	2	1	1	1	4	3	5	65	54	SameVocalizer_6	1	1305	1044	4409	0	1	1	1	5051	642
12	2011-11-11	11:03:21	Female	0	18	English	2	4	4	2	1	1	1	4	3	5	65	38	SameVocalizer_7	1	1305	891	4439	0	1	1	1	4797	358
12	2011-11-11	11:03:21	Female	0	18	English	2	4	4	2	1	1	1	4	3	5	65	8	SameVocalizer_8	1	487	468	3307	1	1	1	1	4208	901
12	2011-11-11	11:03:21	Female	0	18	English	2	4	4	2	1	1	1	4	3	5	65	3	SameVocalizer_9	1	1818	1794	5841	1	1	2	0	6886	1045
12	2011-11-11	11:03:21	Female	0	18	English	2	4	4	2	1	1	1	4	3	5	65	2	SameVocalizer_10	1	466	496	3212	1	1	1	1	4597	1385
12	2011-11-11	11:03:21	Female	0	18	English	2	4	4	2	1	1	1	4	3	5	65	39	SameVocalizer_11	1	496	636	3415	1	1	1	1	3791	376
12	2011-11-11	11:03:21	Female	0	18	English	2	4	4	2	1	1	1	4	3	5	65	58	SameVocalizer_12	1	1752	2024	5978	0	1	2	0	6475	497
12	2011-11-11	11:03:21	Female	0	18	English	2	4	4	2	1	1	1	4	3	5	65	60	SameVocalizer_13	1	1418	1326	5210	0	1	1	1	5640	430
12	2011-11-11	11:03:21	Female	0	18	English	2	4	4	2	1	1	1	4	3	5	65	30	SameVocalizer_14	1	677	679	3760	0	1	1	1	4705	945
12	2011-11-11	11:03:21	Female	0	18	English	2	4	4	2	1	1	1	4	3	5	65	7	SameVocalizer_15	1	677	990	4003	0	1	1	1	4386	383
12	2011-11-11	11:03:21	Female	0	18	English	2	4	4	2	1	1	1	4	3	5	65	46	SameVocalizer_16	1	3636	4663	10677	0	1	2	0	11067	390
12	2011-11-11	11:03:21	Female	0	18	English	2	4	4	2	1	1	1	4	3	5	65	40	SameVocalizer_17	1	1635	1326	5182	0	1	1	1	5576	394
12	2011-11-11	11:03:21	Female	0	18	English	2	4	4	2	1	1	1	4	3	5	65	9	SameVocalizer_18	1	533	659	3443	0	1	2	0	3679	236
12	2011-11-11	11:03:21	Female	0	18	English	2	4	4	2	1	1	1	4	3	5	65	20	SameVocalizer_19	1	2078	1955	6320	0	1	1	1	5565	-755
12	2011-11-11	11:03:21	Female	0	18	English	2	4	4	2	1	1	1	4	3	5	65	31	SameVocalizer_20	1	2050	1517	5594	0	1	1	1	5980	386
12	2011-11-11	11:03:21	Female	0	18	English	2	4	4	2	1	1	1	4	3	5	65	59	SameVocalizer_21	1	898	1517	4555	0	1	2	0	4886	331
12	2011-11-11	11:03:21	Female	0	18	English	2	4	4	2	1	1	1	4	3	5	65	28	SameVocalizer_22	1	641	389	3506	0	1	1	1	4248	742
12	2011-11-11	11:03:21	Female	0	18	English	2	4	4	2	1	1	1	4	3	5	65	4	SameVocalizer_23	1	6076	7904	16542	0	1	1	1	17192	650
12	2011-11-11	11:03:21	Female	0	18	English	2	4	4	2	1	1	1	4	3	5	65	6	SameVocalizer_24	1	1290	1262	4642	0	1	2	0	5148	506
12	2011-11-11	11:03:21	Female	0	18	English	2	4	4	2	1	1	1	4	3	5	65	5	DifferentVocalizer_1	2	893	679	3725	0	2	2	1	4015	290
12	2011-11-11	11:03:21	Female	0	18	English	2	4	4	2	1	1	1	4	3	5	65	33	DifferentVocalizer_2	2	1351	1084	4823	1	2	1	0	6756	1933
12	2011-11-11	11:03:21	Female	0	18	English	2	4	4	2	1	1	1	4	3	5	65	42	DifferentVocalizer_3	2	1351	1175	5427	1	2	2	1	5642	215
12	2011-11-11	11:03:21	Female	0	18	English	2	4	4	2	1	1	1	4	3	5	65	14	DifferentVocalizer_4	2	891	665	3640	0	2	2	1	4542	902
12	2011-11-11	11:03:21	Female	0	18	English	2	4	4	2	1	1	1	4	3	5	65	19	DifferentVocalizer_5	2	1818	1831	5708	1	2	2	1	6144	436
12	2011-11-11	11:03:21	Female	0	18	English	2	4	4	2	1	1	1	4	3	5	65	18	DifferentVocalizer_6	2	487	371	3323	1	2	2	1	3823	500
12	2011-11-11	11:03:21	Female	0	18	English	2	4	4	2	1	1	1	4	3	5	65	34	DifferentVocalizer_7	2	2923	2782	8110	1	2	1	0	8442	332
12	2011-11-11	11:03:21	Female	0	18	English	2	4	4	2	1	1	1	4	3	5	65	36	DifferentVocalizer_8	2	636	749	3523	1	2	2	1	4059	536
12	2011-11-11	11:03:21	Female	0	18	English	2	4	4	2	1	1	1	4	3	5	65	49	DifferentVocalizer_9	2	1726	1134	6700	0	2	2	1	6908	208
12	2011-11-11	11:03:21	Female	0	18	English	2	4	4	2	1	1	1	4	3	5	65	53	DifferentVocalizer_10	2	888	870	4015	0	2	2	1	5124	1109
12	2011-11-11	11:03:21	Female	0	18	English	2	4	4	2	1	1	1	4	3	5	65	1	DifferentVocalizer_11	2	677	893	3824	0	2	1	0	5684	1860
12	2011-11-11	11:03:21	Female	0	18	English	2	4	4	2	1	1	1	4	3	5	65	26	DifferentVocalizer_12	2	3365	4632	10086	1	2	2	1	10673	587
12	2011-11-11	11:03:21	Female	0	18	English	2	4	4	2	1	1	1	4	3	5	65	57	DifferentVocalizer_13	2	1326	1301	4776	0	2	2	1	5222	446
12	2011-11-11	11:03:21	Female	0	18	English	2	4	4	2	1	1	1	4	3	5	65	15	DifferentVocalizer_14	2	1583	1517	5407	0	2	1	0	5706	299
12	2011-11-11	11:03:21	Female	0	18	English	2	4	4	2	1	1	1	4	3	5	65	12	DifferentVocalizer_15	2	487	562	3424	1	2	2	1	3852	428
12	2011-11-11	11:03:21	Female	0	18	English	2	4	4	2	1	1	1	4	3	5	65	11	DifferentVocalizer_16	2	945	1259	4568	0	2	2	1	5079	511
12	2011-11-11	11:03:21	Female	0	18	English	2	4	4	2	1	1	1	4	3	5	65	29	DifferentVocalizer_17	2	645	420	3120	0	2	2	1	4745	1625
12	2011-11-11	11:03:21	Female	0	18	English	2	4	4	2	1	1	1	4	3	5	65	50	DifferentVocalizer_18	2	1170	1173	5887	0	2	2	1	5839	-48
12	2011-11-11	11:03:21	Female	0	18	English	2	4	4	2	1	1	1	4	3	5	65	52	DifferentVocalizer_19	2	1794	1044	5306	0	2	2	1	6430	1124
12	2011-11-11	11:03:21	Female	0	18	English	2	4	4	2	1	1	1	4	3	5	65	35	DifferentVocalizer_20	2	916	1046	3982	0	2	2	1	4480	498
12	2011-11-11	11:03:21	Female	0	18	English	2	4	4	2	1	1	1	4	3	5	65	41	DifferentVocalizer_21	2	916	1046	3982	0	2	2	1	4406	424
12	2011-11-11	11:03:21	Female	0	18	English	2	4	4	2	1	1	1	4	3	5	65	51	DifferentVocalizer_22	2	916	757	4117	0	2	2	1	4485	368
12	2011-11-11	11:03:21	Female	0	18	English	2	4	4	2	1	1	1	4	3	5	65	23	DifferentVocalizer_23	2	2581	2362	7251	0	2	2	1	7836	585
12	2011-11-11	11:03:21	Female	0	18	English	2	4	4	2	1	1	1	4	3	5	65	13	DifferentVocalizer_24	2	1290	1300	4623	0	2	2	1	5063	440
13	2011-11-11	14:46:05	Female	0	20	Hindi	5	3	4	3	3	2	1	3	3	4	54	32	DurationModified_1	0	1516	1006	5927	0	1	1	1	5974	47
13	2011-11-11	14:46:05	Female	0	20	Hindi	5	3	4	3	3	2	1	3	3	4	54	36	DurationModified_2	0	1024	536	4611	0	1	1	1	5499	888
13	2011-11-11	14:46:05	Female	0	20	Hindi	5	3	4	3	3	2	1	3	3	4	54	14	DurationModified_3	0	2756	1830	8340	0	1	1	1	8409	69
13	2011-11-11	14:46:05	Female	0	20	Hindi	5	3	4	3	3	2	1	3	3	4	54	7	DurationModified_4	0	839	973	4337	0	1	1	1	4692	355
13	2011-11-11	14:46:05	Female	0	20	Hindi	5	3	4	3	3	2	1	3	3	4	54	46	DurationModified_5	0	4599	3951	10891	0	1	1	1	11459	568
13	2011-11-11	14:46:05	Female	0	20	Hindi	5	3	4	3	3	2	1	3	3	4	54	4	DurationModified_6	0	420	382	2895	1	1	1	1	3283	388
13	2011-11-11	14:46:05	Female	0	20	Hindi	5	3	4	3	3	2	1	3	3	4	54	9	DurationModified_7	0	2579	1297	6154	0	1	1	1	7065	911
13	2011-11-11	14:46:05	Female	0	20	Hindi	5	3	4	3	3	2	1	3	3	4	54	55	DurationModified_8	0	3662	3013	9210	0	1	1	1	9397	187
13	2011-11-11	14:46:05	Female	0	20	Hindi	5	3	4	3	3	2	1	3	3	4	54	16	DurationModified_9	0	1583	1321	5504	0	1	1	1	5676	172
13	2011-11-11	14:46:05	Female	0	20	Hindi	5	3	4	3	3	2	1	3	3	4	54	21	DurationModified_10	0	2888	3611	9173	1	1	1	1	9260	87
13	2011-11-11	14:46:05	Female	0	20	Hindi	5	3	4	3	3	2	1	3	3	4	54	39	DurationModified_11	0	2938	3324	8308	0	1	1	1	8309	1
13	2011-11-11	14:46:05	Female	0	20	Hindi	5	3	4	3	3	2	1	3	3	4	54	44	DurationModified_12	0	1900	1279	5285	0	1	1	1	5723	438
13	2011-11-11	14:46:05	Female	0	20	Hindi	5	3	4	3	3	2	1	3	3	4	54	6	SameVocalizer_1	1	1163	1175	5347	1	1	2	0	5351	4
13	2011-11-11	14:46:05	Female	0	20	Hindi	5	3	4	3	3	2	1	3	3	4	54	26	SameVocalizer_2	1	950	1175	4623	1	1	1	1	6579	1956
13	2011-11-11	14:46:05	Female	0	20	Hindi	5	3	4	3	3	2	1	3	3	4	54	47	SameVocalizer_3	1	950	1084	5338	1	1	2	0	5950	612
13	2011-11-11	14:46:05	Female	0	20	Hindi	5	3	4	3	3	2	1	3	3	4	54	27	SameVocalizer_4	1	1163	1175	6044	1	1	1	1	8071	2027
13	2011-11-11	14:46:05	Female	0	20	Hindi	5	3	4	3	3	2	1	3	3	4	54	57	SameVocalizer_5	1	1250	870	4270	0	1	1	1	5252	982
13	2011-11-11	14:46:05	Female	0	20	Hindi	5	3	4	3	3	2	1	3	3	4	54	41	SameVocalizer_6	1	1305	1044	4409	0	1	1	1	5389	980
13	2011-11-11	14:46:05	Female	0	20	Hindi	5	3	4	3	3	2	1	3	3	4	54	40	SameVocalizer_7	1	1305	891	4439	0	1	2	0	6601	2162
13	2011-11-11	14:46:05	Female	0	20	Hindi	5	3	4	3	3	2	1	3	3	4	54	15	SameVocalizer_8	1	487	468	3307	1	1	2	0	3544	237
13	2011-11-11	14:46:05	Female	0	20	Hindi	5	3	4	3	3	2	1	3	3	4	54	30	SameVocalizer_9	1	1818	1794	5841	1	1	1	1	5947	106
13	2011-11-11	14:46:05	Female	0	20	Hindi	5	3	4	3	3	2	1	3	3	4	54	37	SameVocalizer_10	1	466	496	3212	1	1	1	1	3992	780
13	2011-11-11	14:46:05	Female	0	20	Hindi	5	3	4	3	3	2	1	3	3	4	54	45	SameVocalizer_11	1	496	636	3415	1	1	1	1	4501	1086
13	2011-11-11	14:46:05	Female	0	20	Hindi	5	3	4	3	3	2	1	3	3	4	54	33	SameVocalizer_12	1	1752	2024	5978	0	1	2	0	6765	787
13	2011-11-11	14:46:05	Female	0	20	Hindi	5	3	4	3	3	2	1	3	3	4	54	25	SameVocalizer_13	1	1418	1326	5210	0	1	1	1	5492	282
13	2011-11-11	14:46:05	Female	0	20	Hindi	5	3	4	3	3	2	1	3	3	4	54	50	SameVocalizer_14	1	677	679	3760	0	1	1	1	4844	1084
13	2011-11-11	14:46:05	Female	0	20	Hindi	5	3	4	3	3	2	1	3	3	4	54	60	SameVocalizer_15	1	677	990	4003	0	1	1	1	4663	660
13	2011-11-11	14:46:05	Female	0	20	Hindi	5	3	4	3	3	2	1	3	3	4	54	11	SameVocalizer_16	1	3636	4663	10677	0	1	1	1	11041	364
13	2011-11-11	14:46:05	Female	0	20	Hindi	5	3	4	3	3	2	1	3	3	4	54	13	SameVocalizer_17	1	1635	1326	5182	0	1	1	1	6233	1051
13	2011-11-11	14:46:05	Female	0	20	Hindi	5	3	4	3	3	2	1	3	3	4	54	49	SameVocalizer_18	1	533	659	3443	0	1	2	0	4768	1325
13	2011-11-11	14:46:05	Female	0	20	Hindi	5	3	4	3	3	2	1	3	3	4	54	10	SameVocalizer_19	1	2078	1955	6320	0	1	1	1	6554	234
13	2011-11-11	14:46:05	Female	0	20	Hindi	5	3	4	3	3	2	1	3	3	4	54	38	SameVocalizer_20	1	2050	1517	5594	0	1	1	1	6534	940
13	2011-11-11	14:46:05	Female	0	20	Hindi	5	3	4	3	3	2	1	3	3	4	54	23	SameVocalizer_21	1	898	1517	4555	0	1	2	0	4855	300
13	2011-11-11	14:46:05	Female	0	20	Hindi	5	3	4	3	3	2	1	3	3	4	54	1	SameVocalizer_22	1	641	389	3506	0	1	1	1	3695	189
13	2011-11-11	14:46:05	Female	0	20	Hindi	5	3	4	3	3	2	1	3	3	4	54	18	SameVocalizer_23	1	6076	7904	16542	0	1	1	1	16738	196
13	2011-11-11	14:46:05	Female	0	20	Hindi	5	3	4	3	3	2	1	3	3	4	54	2	SameVocalizer_24	1	1290	1262	4642	0	1	2	0	5221	579
13	2011-11-11	14:46:05	Female	0	20	Hindi	5	3	4	3	3	2	1	3	3	4	54	53	DifferentVocalizer_1	2	893	679	3725	0	2	2	1	4734	1009
13	2011-11-11	14:46:05	Female	0	20	Hindi	5	3	4	3	3	2	1	3	3	4	54	22	DifferentVocalizer_2	2	1351	1084	4823	1	2	2	1	4881	58
13	2011-11-11	14:46:05	Female	0	20	Hindi	5	3	4	3	3	2	1	3	3	4	54	35	DifferentVocalizer_3	2	1351	1175	5427	1	2	2	1	6177	750
13	2011-11-11	14:46:05	Female	0	20	Hindi	5	3	4	3	3	2	1	3	3	4	54	43	DifferentVocalizer_4	2	891	665	3640	0	2	2	1	6070	2430
13	2011-11-11	14:46:05	Female	0	20	Hindi	5	3	4	3	3	2	1	3	3	4	54	48	DifferentVocalizer_5	2	1818	1831	5708	1	2	2	1	7478	1770
13	2011-11-11	14:46:05	Female	0	20	Hindi	5	3	4	3	3	2	1	3	3	4	54	8	DifferentVocalizer_6	2	487	371	3323	1	2	2	1	3829	506
13	2011-11-11	14:46:05	Female	0	20	Hindi	5	3	4	3	3	2	1	3	3	4	54	52	DifferentVocalizer_7	2	2923	2782	8110	1	2	2	1	9072	962
13	2011-11-11	14:46:05	Female	0	20	Hindi	5	3	4	3	3	2	1	3	3	4	54	56	DifferentVocalizer_8	2	636	749	3523	1	2	2	1	4151	628
13	2011-11-11	14:46:05	Female	0	20	Hindi	5	3	4	3	3	2	1	3	3	4	54	51	DifferentVocalizer_9	2	1726	1134	6700	0	2	2	1	7723	1023
13	2011-11-11	14:46:05	Female	0	20	Hindi	5	3	4	3	3	2	1	3	3	4	54	42	DifferentVocalizer_10	2	888	870	4015	0	2	2	1	4682	667
13	2011-11-11	14:46:05	Female	0	20	Hindi	5	3	4	3	3	2	1	3	3	4	54	20	DifferentVocalizer_11	2	677	893	3824	0	2	2	1	4394	570
13	2011-11-11	14:46:05	Female	0	20	Hindi	5	3	4	3	3	2	1	3	3	4	54	28	DifferentVocalizer_12	2	3365	4632	10086	1	2	2	1	11244	1158
13	2011-11-11	14:46:05	Female	0	20	Hindi	5	3	4	3	3	2	1	3	3	4	54	19	DifferentVocalizer_13	2	1326	1301	4776	0	2	2	1	5039	263
13	2011-11-11	14:46:05	Female	0	20	Hindi	5	3	4	3	3	2	1	3	3	4	54	54	DifferentVocalizer_14	2	1583	1517	5407	0	2	2	1	5989	582
13	2011-11-11	14:46:05	Female	0	20	Hindi	5	3	4	3	3	2	1	3	3	4	54	29	DifferentVocalizer_15	2	487	562	3424	1	2	2	1	3960	536
13	2011-11-11	14:46:05	Female	0	20	Hindi	5	3	4	3	3	2	1	3	3	4	54	34	DifferentVocalizer_16	2	945	1259	4568	0	2	2	1	5693	1125
13	2011-11-11	14:46:05	Female	0	20	Hindi	5	3	4	3	3	2	1	3	3	4	54	12	DifferentVocalizer_17	2	645	420	3120	0	2	2	1	3508	388
13	2011-11-11	14:46:05	Female	0	20	Hindi	5	3	4	3	3	2	1	3	3	4	54	17	DifferentVocalizer_18	2	1170	1173	5887	0	2	2	1	5702	-185
13	2011-11-11	14:46:05	Female	0	20	Hindi	5	3	4	3	3	2	1	3	3	4	54	58	DifferentVocalizer_19	2	1794	1044	5306	0	2	2	1	5849	543
13	2011-11-11	14:46:05	Female	0	20	Hindi	5	3	4	3	3	2	1	3	3	4	54	31	DifferentVocalizer_20	2	916	1046	3982	0	2	2	1	5237	1255
13	2011-11-11	14:46:05	Female	0	20	Hindi	5	3	4	3	3	2	1	3	3	4	54	3	DifferentVocalizer_21	2	916	1046	3982	0	2	2	1	4356	374
13	2011-11-11	14:46:05	Female	0	20	Hindi	5	3	4	3	3	2	1	3	3	4	54	24	DifferentVocalizer_22	2	916	757	4117	0	2	2	1	5254	1137
13	2011-11-11	14:46:05	Female	0	20	Hindi	5	3	4	3	3	2	1	3	3	4	54	5	DifferentVocalizer_23	2	2581	2362	7251	0	2	2	1	7477	226
13	2011-11-11	14:46:05	Female	0	20	Hindi	5	3	4	3	3	2	1	3	3	4	54	59	DifferentVocalizer_24	2	1290	1300	4623	0	2	2	1	5462	839
14	2011-11-14	13:28:39	Female	0	19	English	5	4	3	4	3	3	3	3	2	4	63	25	DurationModified_1	0	1516	1006	5927	0	1	1	1	7636	1709
14	2011-11-14	13:28:39	Female	0	19	English	5	4	3	4	3	3	3	3	2	4	63	44	DurationModified_2	0	1024	536	4611	0	1	1	1	5207	596
14	2011-11-14	13:28:39	Female	0	19	English	5	4	3	4	3	3	3	3	2	4	63	47	DurationModified_3	0	2756	1830	8340	0	1	1	1	8433	93
14	2011-11-14	13:28:39	Female	0	19	English	5	4	3	4	3	3	3	3	2	4	63	8	DurationModified_4	0	839	973	4337	0	1	1	1	4669	332
14	2011-11-14	13:28:39	Female	0	19	English	5	4	3	4	3	3	3	3	2	4	63	31	DurationModified_5	0	4599	3951	10891	0	1	1	1	11324	433
14	2011-11-14	13:28:39	Female	0	19	English	5	4	3	4	3	3	3	3	2	4	63	19	DurationModified_6	0	420	382	2895	1	1	1	1	3796	901
14	2011-11-14	13:28:39	Female	0	19	English	5	4	3	4	3	3	3	3	2	4	63	54	DurationModified_7	0	2579	1297	6154	0	1	1	1	6622	468
14	2011-11-14	13:28:39	Female	0	19	English	5	4	3	4	3	3	3	3	2	4	63	45	DurationModified_8	0	3662	3013	9210	0	1	1	1	9371	161
14	2011-11-14	13:28:39	Female	0	19	English	5	4	3	4	3	3	3	3	2	4	63	24	DurationModified_9	0	1583	1321	5504	0	1	1	1	6234	730
14	2011-11-14	13:28:39	Female	0	19	English	5	4	3	4	3	3	3	3	2	4	63	50	DurationModified_10	0	2888	3611	9173	1	1	1	1	9368	195
14	2011-11-14	13:28:39	Female	0	19	English	5	4	3	4	3	3	3	3	2	4	63	46	DurationModified_11	0	2938	3324	8308	0	1	1	1	7877	-431
14	2011-11-14	13:28:39	Female	0	19	English	5	4	3	4	3	3	3	3	2	4	63	60	DurationModified_12	0	1900	1279	5285	0	1	1	1	6018	733
14	2011-11-14	13:28:39	Female	0	19	English	5	4	3	4	3	3	3	3	2	4	63	6	SameVocalizer_1	1	1163	1175	5347	1	1	2	0	5358	11
14	2011-11-14	13:28:39	Female	0	19	English	5	4	3	4	3	3	3	3	2	4	63	9	SameVocalizer_2	1	950	1175	4623	1	1	1	1	5745	1122
14	2011-11-14	13:28:39	Female	0	19	English	5	4	3	4	3	3	3	3	2	4	63	1	SameVocalizer_3	1	950	1084	5338	1	1	1	1	5687	349
14	2011-11-14	13:28:39	Female	0	19	English	5	4	3	4	3	3	3	3	2	4	63	35	SameVocalizer_4	1	1163	1175	6044	1	1	1	1	6274	230
14	2011-11-14	13:28:39	Female	0	19	English	5	4	3	4	3	3	3	3	2	4	63	34	SameVocalizer_5	1	1250	870	4270	0	1	1	1	4993	723
14	2011-11-14	13:28:39	Female	0	19	English	5	4	3	4	3	3	3	3	2	4	63	37	SameVocalizer_6	1	1305	1044	4409	0	1	1	1	5066	657
14	2011-11-14	13:28:39	Female	0	19	English	5	4	3	4	3	3	3	3	2	4	63	58	SameVocalizer_7	1	1305	891	4439	0	1	1	1	5787	1348
14	2011-11-14	13:28:39	Female	0	19	English	5	4	3	4	3	3	3	3	2	4	63	18	SameVocalizer_8	1	487	468	3307	1	1	1	1	4828	1521
14	2011-11-14	13:28:39	Female	0	19	English	5	4	3	4	3	3	3	3	2	4	63	5	SameVocalizer_9	1	1818	1794	5841	1	1	1	1	6469	628
14	2011-11-14	13:28:39	Female	0	19	English	5	4	3	4	3	3	3	3	2	4	63	12	SameVocalizer_10	1	466	496	3212	1	1	1	1	4085	873
14	2011-11-14	13:28:39	Female	0	19	English	5	4	3	4	3	3	3	3	2	4	63	27	SameVocalizer_11	1	496	636	3415	1	1	1	1	6990	3575
14	2011-11-14	13:28:39	Female	0	19	English	5	4	3	4	3	3	3	3	2	4	63	23	SameVocalizer_12	1	1752	2024	5978	0	1	2	0	6698	720
14	2011-11-14	13:28:39	Female	0	19	English	5	4	3	4	3	3	3	3	2	4	63	20	SameVocalizer_13	1	1418	1326	5210	0	1	1	1	5822	612
14	2011-11-14	13:28:39	Female	0	19	English	5	4	3	4	3	3	3	3	2	4	63	48	SameVocalizer_14	1	677	679	3760	0	1	1	1	4367	607
14	2011-11-14	13:28:39	Female	0	19	English	5	4	3	4	3	3	3	3	2	4	63	32	SameVocalizer_15	1	677	990	4003	0	1	1	1	5121	1118
14	2011-11-14	13:28:39	Female	0	19	English	5	4	3	4	3	3	3	3	2	4	63	57	SameVocalizer_16	1	3636	4663	10677	0	1	1	1	11188	511
14	2011-11-14	13:28:39	Female	0	19	English	5	4	3	4	3	3	3	3	2	4	63	55	SameVocalizer_17	1	1635	1326	5182	0	1	1	1	5683	501
14	2011-11-14	13:28:39	Female	0	19	English	5	4	3	4	3	3	3	3	2	4	63	4	SameVocalizer_18	1	533	659	3443	0	1	1	1	4811	1368
14	2011-11-14	13:28:39	Female	0	19	English	5	4	3	4	3	3	3	3	2	4	63	59	SameVocalizer_19	1	2078	1955	6320	0	1	1	1	6613	293
14	2011-11-14	13:28:39	Female	0	19	English	5	4	3	4	3	3	3	3	2	4	63	30	SameVocalizer_20	1	2050	1517	5594	0	1	1	1	6111	517
14	2011-11-14	13:28:39	Female	0	19	English	5	4	3	4	3	3	3	3	2	4	63	40	SameVocalizer_21	1	898	1517	4555	0	1	2	0	5335	780
14	2011-11-14	13:28:39	Female	0	19	English	5	4	3	4	3	3	3	3	2	4	63	26	SameVocalizer_22	1	641	389	3506	0	1	1	1	4330	824
14	2011-11-14	13:28:39	Female	0	19	English	5	4	3	4	3	3	3	3	2	4	63	11	SameVocalizer_23	1	6076	7904	16542	0	1	1	1	16760	218
14	2011-11-14	13:28:39	Female	0	19	English	5	4	3	4	3	3	3	3	2	4	63	38	SameVocalizer_24	1	1290	1262	4642	0	1	1	1	5375	733
14	2011-11-14	13:28:39	Female	0	19	English	5	4	3	4	3	3	3	3	2	4	63	3	DifferentVocalizer_1	2	893	679	3725	0	2	1	0	4659	934
14	2011-11-14	13:28:39	Female	0	19	English	5	4	3	4	3	3	3	3	2	4	63	33	DifferentVocalizer_2	2	1351	1084	4823	1	2	2	1	5302	479
14	2011-11-14	13:28:39	Female	0	19	English	5	4	3	4	3	3	3	3	2	4	63	41	DifferentVocalizer_3	2	1351	1175	5427	1	2	2	1	6021	594
14	2011-11-14	13:28:39	Female	0	19	English	5	4	3	4	3	3	3	3	2	4	63	43	DifferentVocalizer_4	2	891	665	3640	0	2	2	1	4624	984
14	2011-11-14	13:28:39	Female	0	19	English	5	4	3	4	3	3	3	3	2	4	63	13	DifferentVocalizer_5	2	1818	1831	5708	1	2	2	1	6101	393
14	2011-11-14	13:28:39	Female	0	19	English	5	4	3	4	3	3	3	3	2	4	63	7	DifferentVocalizer_6	2	487	371	3323	1	2	2	1	3843	520
14	2011-11-14	13:28:39	Female	0	19	English	5	4	3	4	3	3	3	3	2	4	63	51	DifferentVocalizer_7	2	2923	2782	8110	1	2	1	0	8527	417
14	2011-11-14	13:28:39	Female	0	19	English	5	4	3	4	3	3	3	3	2	4	63	10	DifferentVocalizer_8	2	636	749	3523	1	2	2	1	4895	1372
14	2011-11-14	13:28:39	Female	0	19	English	5	4	3	4	3	3	3	3	2	4	63	29	DifferentVocalizer_9	2	1726	1134	6700	0	2	2	1	7333	633
14	2011-11-14	13:28:39	Female	0	19	English	5	4	3	4	3	3	3	3	2	4	63	21	DifferentVocalizer_10	2	888	870	4015	0	2	2	1	4872	857
14	2011-11-14	13:28:39	Female	0	19	English	5	4	3	4	3	3	3	3	2	4	63	15	DifferentVocalizer_11	2	677	893	3824	0	2	1	0	5035	1211
14	2011-11-14	13:28:39	Female	0	19	English	5	4	3	4	3	3	3	3	2	4	63	36	DifferentVocalizer_12	2	3365	4632	10086	1	2	1	0	11003	917
14	2011-11-14	13:28:39	Female	0	19	English	5	4	3	4	3	3	3	3	2	4	63	22	DifferentVocalizer_13	2	1326	1301	4776	0	2	2	1	5320	544
14	2011-11-14	13:28:39	Female	0	19	English	5	4	3	4	3	3	3	3	2	4	63	39	DifferentVocalizer_14	2	1583	1517	5407	0	2	1	0	8735	3328
14	2011-11-14	13:28:39	Female	0	19	English	5	4	3	4	3	3	3	3	2	4	63	42	DifferentVocalizer_15	2	487	562	3424	1	2	2	1	4451	1027
14	2011-11-14	13:28:39	Female	0	19	English	5	4	3	4	3	3	3	3	2	4	63	49	DifferentVocalizer_16	2	945	1259	4568	0	2	1	0	5150	582
14	2011-11-14	13:28:39	Female	0	19	English	5	4	3	4	3	3	3	3	2	4	63	16	DifferentVocalizer_17	2	645	420	3120	0	2	1	0	4320	1200
14	2011-11-14	13:28:39	Female	0	19	English	5	4	3	4	3	3	3	3	2	4	63	2	DifferentVocalizer_18	2	1170	1173	5887	0	2	2	1	5780	-107
14	2011-11-14	13:28:39	Female	0	19	English	5	4	3	4	3	3	3	3	2	4	63	17	DifferentVocalizer_19	2	1794	1044	5306	0	2	2	1	5780	474
14	2011-11-14	13:28:39	Female	0	19	English	5	4	3	4	3	3	3	3	2	4	63	14	DifferentVocalizer_20	2	916	1046	3982	0	2	2	1	4610	628
14	2011-11-14	13:28:39	Female	0	19	English	5	4	3	4	3	3	3	3	2	4	63	52	DifferentVocalizer_21	2	916	1046	3982	0	2	2	1	4487	505
14	2011-11-14	13:28:39	Female	0	19	English	5	4	3	4	3	3	3	3	2	4	63	53	DifferentVocalizer_22	2	916	757	4117	0	2	2	1	4794	677
14	2011-11-14	13:28:39	Female	0	19	English	5	4	3	4	3	3	3	3	2	4	63	28	DifferentVocalizer_23	2	2581	2362	7251	0	2	2	1	7471	220
14	2011-11-14	13:28:39	Female	0	19	English	5	4	3	4	3	3	3	3	2	4	63	56	DifferentVocalizer_24	2	1290	1300	4623	0	2	1	0	5860	1237
15	2011-11-14	13:48:43	Female	0	20	English	3	1	1	3	4	3	2	3	2	4	51	6	DurationModified_1	0	1516	1006	5927	0	1	1	1	7104	1177
15	2011-11-14	13:48:43	Female	0	20	English	3	1	1	3	4	3	2	3	2	4	51	23	DurationModified_2	0	1024	536	4611	0	1	1	1	5503	892
15	2011-11-14	13:48:43	Female	0	20	English	3	1	1	3	4	3	2	3	2	4	51	25	DurationModified_3	0	2756	1830	8340	0	1	1	1	8492	152
15	2011-11-14	13:48:43	Female	0	20	English	3	1	1	3	4	3	2	3	2	4	51	30	DurationModified_4	0	839	973	4337	0	1	1	1	5158	821
15	2011-11-14	13:48:43	Female	0	20	English	3	1	1	3	4	3	2	3	2	4	51	60	DurationModified_5	0	4599	3951	10891	0	1	1	1	11210	319
15	2011-11-14	13:48:43	Female	0	20	English	3	1	1	3	4	3	2	3	2	4	51	50	DurationModified_6	0	420	382	2895	1	1	1	1	3400	505
15	2011-11-14	13:48:43	Female	0	20	English	3	1	1	3	4	3	2	3	2	4	51	33	DurationModified_7	0	2579	1297	6154	0	1	1	1	6949	795
15	2011-11-14	13:48:43	Female	0	20	English	3	1	1	3	4	3	2	3	2	4	51	39	DurationModified_8	0	3662	3013	9210	0	1	1	1	9496	286
15	2011-11-14	13:48:43	Female	0	20	English	3	1	1	3	4	3	2	3	2	4	51	5	DurationModified_9	0	1583	1321	5504	0	1	1	1	7020	1516
15	2011-11-14	13:48:43	Female	0	20	English	3	1	1	3	4	3	2	3	2	4	51	20	DurationModified_10	0	2888	3611	9173	1	1	1	1	10438	1265
15	2011-11-14	13:48:43	Female	0	20	English	3	1	1	3	4	3	2	3	2	4	51	13	DurationModified_11	0	2938	3324	8308	0	1	1	1	8947	639
15	2011-11-14	13:48:43	Female	0	20	English	3	1	1	3	4	3	2	3	2	4	51	57	DurationModified_12	0	1900	1279	5285	0	1	1	1	5768	483
15	2011-11-14	13:48:43	Female	0	20	English	3	1	1	3	4	3	2	3	2	4	51	21	SameVocalizer_1	1	1163	1175	5347	1	1	1	1	5346	-1
15	2011-11-14	13:48:43	Female	0	20	English	3	1	1	3	4	3	2	3	2	4	51	35	SameVocalizer_2	1	950	1175	4623	1	1	1	1	5471	848
15	2011-11-14	13:48:43	Female	0	20	English	3	1	1	3	4	3	2	3	2	4	51	26	SameVocalizer_3	1	950	1084	5338	1	1	1	1	5446	108
15	2011-11-14	13:48:43	Female	0	20	English	3	1	1	3	4	3	2	3	2	4	51	42	SameVocalizer_4	1	1163	1175	6044	1	1	1	1	7497	1453
15	2011-11-14	13:48:43	Female	0	20	English	3	1	1	3	4	3	2	3	2	4	51	45	SameVocalizer_5	1	1250	870	4270	0	1	1	1	5604	1334
15	2011-11-14	13:48:43	Female	0	20	English	3	1	1	3	4	3	2	3	2	4	51	16	SameVocalizer_6	1	1305	1044	4409	0	1	1	1	5283	874
15	2011-11-14	13:48:43	Female	0	20	English	3	1	1	3	4	3	2	3	2	4	51	48	SameVocalizer_7	1	1305	891	4439	0	1	1	1	5804	1365
15	2011-11-14	13:48:43	Female	0	20	English	3	1	1	3	4	3	2	3	2	4	51	54	SameVocalizer_8	1	487	468	3307	1	1	1	1	3957	650
15	2011-11-14	13:48:43	Female	0	20	English	3	1	1	3	4	3	2	3	2	4	51	52	SameVocalizer_9	1	1818	1794	5841	1	1	1	1	6287	446
15	2011-11-14	13:48:43	Female	0	20	English	3	1	1	3	4	3	2	3	2	4	51	2	SameVocalizer_10	1	466	496	3212	1	1	1	1	5167	1955
15	2011-11-14	13:48:43	Female	0	20	English	3	1	1	3	4	3	2	3	2	4	51	1	SameVocalizer_11	1	496	636	3415	1	1	1	1	5135	1720
15	2011-11-14	13:48:43	Female	0	20	English	3	1	1	3	4	3	2	3	2	4	51	11	SameVocalizer_12	1	1752	2024	5978	0	1	1	1	7620	1642
15	2011-11-14	13:48:43	Female	0	20	English	3	1	1	3	4	3	2	3	2	4	51	56	SameVocalizer_13	1	1418	1326	5210	0	1	1	1	5625	415
15	2011-11-14	13:48:43	Female	0	20	English	3	1	1	3	4	3	2	3	2	4	51	49	SameVocalizer_14	1	677	679	3760	0	1	1	1	4557	797
15	2011-11-14	13:48:43	Female	0	20	English	3	1	1	3	4	3	2	3	2	4	51	47	SameVocalizer_15	1	677	990	4003	0	1	1	1	4528	525
15	2011-11-14	13:48:43	Female	0	20	English	3	1	1	3	4	3	2	3	2	4	51	12	SameVocalizer_16	1	3636	4663	10677	0	1	1	1	11240	563
15	2011-11-14	13:48:43	Female	0	20	English	3	1	1	3	4	3	2	3	2	4	51	4	SameVocalizer_17	1	1635	1326	5182	0	1	1	1	6606	1424
15	2011-11-14	13:48:43	Female	0	20	English	3	1	1	3	4	3	2	3	2	4	51	41	SameVocalizer_18	1	533	659	3443	0	1	1	1	4098	655
15	2011-11-14	13:48:43	Female	0	20	English	3	1	1	3	4	3	2	3	2	4	51	27	SameVocalizer_19	1	2078	1955	6320	0	1	1	1	6258	-62
15	2011-11-14	13:48:43	Female	0	20	English	3	1	1	3	4	3	2	3	2	4	51	14	SameVocalizer_20	1	2050	1517	5594	0	1	1	1	6039	445
15	2011-11-14	13:48:43	Female	0	20	English	3	1	1	3	4	3	2	3	2	4	51	18	SameVocalizer_21	1	898	1517	4555	0	1	2	0	5258	703
15	2011-11-14	13:48:43	Female	0	20	English	3	1	1	3	4	3	2	3	2	4	51	22	SameVocalizer_22	1	641	389	3506	0	1	1	1	4228	722
15	2011-11-14	13:48:43	Female	0	20	English	3	1	1	3	4	3	2	3	2	4	51	46	SameVocalizer_23	1	6076	7904	16542	0	1	1	1	18251	1709
15	2011-11-14	13:48:43	Female	0	20	English	3	1	1	3	4	3	2	3	2	4	51	55	SameVocalizer_24	1	1290	1262	4642	0	1	1	1	5542	900
15	2011-11-14	13:48:43	Female	0	20	English	3	1	1	3	4	3	2	3	2	4	51	3	DifferentVocalizer_1	2	893	679	3725	0	2	1	0	6102	2377
15	2011-11-14	13:48:43	Female	0	20	English	3	1	1	3	4	3	2	3	2	4	51	59	DifferentVocalizer_2	2	1351	1084	4823	1	2	1	0	6621	1798
15	2011-11-14	13:48:43	Female	0	20	English	3	1	1	3	4	3	2	3	2	4	51	7	DifferentVocalizer_3	2	1351	1175	5427	1	2	2	1	7612	2185
15	2011-11-14	13:48:43	Female	0	20	English	3	1	1	3	4	3	2	3	2	4	51	58	DifferentVocalizer_4	2	891	665	3640	0	2	2	1	4709	1069
15	2011-11-14	13:48:43	Female	0	20	English	3	1	1	3	4	3	2	3	2	4	51	24	DifferentVocalizer_5	2	1818	1831	5708	1	2	1	0	8143	2435
15	2011-11-14	13:48:43	Female	0	20	English	3	1	1	3	4	3	2	3	2	4	51	10	DifferentVocalizer_6	2	487	371	3323	1	2	2	1	4259	936
15	2011-11-14	13:48:43	Female	0	20	English	3	1	1	3	4	3	2	3	2	4	51	28	DifferentVocalizer_7	2	2923	2782	8110	1	2	2	1	10795	2685
15	2011-11-14	13:48:43	Female	0	20	English	3	1	1	3	4	3	2	3	2	4	51	53	DifferentVocalizer_8	2	636	749	3523	1	2	1	0	4942	1419
15	2011-11-14	13:48:43	Female	0	20	English	3	1	1	3	4	3	2	3	2	4	51	43	DifferentVocalizer_9	2	1726	1134	6700	0	2	2	1	9272	2572
15	2011-11-14	13:48:43	Female	0	20	English	3	1	1	3	4	3	2	3	2	4	51	9	DifferentVocalizer_10	2	888	870	4015	0	2	2	1	4908	893
15	2011-11-14	13:48:43	Female	0	20	English	3	1	1	3	4	3	2	3	2	4	51	40	DifferentVocalizer_11	2	677	893	3824	0	2	1	0	5121	1297
15	2011-11-14	13:48:43	Female	0	20	English	3	1	1	3	4	3	2	3	2	4	51	31	DifferentVocalizer_12	2	3365	4632	10086	1	2	2	1	10815	729
15	2011-11-14	13:48:43	Female	0	20	English	3	1	1	3	4	3	2	3	2	4	51	34	DifferentVocalizer_13	2	1326	1301	4776	0	2	2	1	5413	637
15	2011-11-14	13:48:43	Female	0	20	English	3	1	1	3	4	3	2	3	2	4	51	51	DifferentVocalizer_14	2	1583	1517	5407	0	2	2	1	7896	2489
15	2011-11-14	13:48:43	Female	0	20	English	3	1	1	3	4	3	2	3	2	4	51	8	DifferentVocalizer_15	2	487	562	3424	1	2	2	1	4357	933
15	2011-11-14	13:48:43	Female	0	20	English	3	1	1	3	4	3	2	3	2	4	51	19	DifferentVocalizer_16	2	945	1259	4568	0	2	1	0	5689	1121
15	2011-11-14	13:48:43	Female	0	20	English	3	1	1	3	4	3	2	3	2	4	51	32	DifferentVocalizer_17	2	645	420	3120	0	2	1	0	4634	1514
15	2011-11-14	13:48:43	Female	0	20	English	3	1	1	3	4	3	2	3	2	4	51	15	DifferentVocalizer_18	2	1170	1173	5887	0	2	2	1	5644	-243
15	2011-11-14	13:48:43	Female	0	20	English	3	1	1	3	4	3	2	3	2	4	51	29	DifferentVocalizer_19	2	1794	1044	5306	0	2	2	1	6577	1271
15	2011-11-14	13:48:43	Female	0	20	English	3	1	1	3	4	3	2	3	2	4	51	36	DifferentVocalizer_20	2	916	1046	3982	0	2	2	1	4449	467
15	2011-11-14	13:48:43	Female	0	20	English	3	1	1	3	4	3	2	3	2	4	51	37	DifferentVocalizer_21	2	916	1046	3982	0	2	2	1	4886	904
15	2011-11-14	13:48:43	Female	0	20	English	3	1	1	3	4	3	2	3	2	4	51	17	DifferentVocalizer_22	2	916	757	4117	0	2	2	1	5694	1577
15	2011-11-14	13:48:43	Female	0	20	English	3	1	1	3	4	3	2	3	2	4	51	38	DifferentVocalizer_23	2	2581	2362	7251	0	2	2	1	7741	490
15	2011-11-14	13:48:43	Female	0	20	English	3	1	1	3	4	3	2	3	2	4	51	44	DifferentVocalizer_24	2	1290	1300	4623	0	2	2	1	6153	1530
16	2011-11-16	13:00:22	Male	1	21	English	4	4	3	3	4	1	1	4	4	5	57	56	DurationModified_1	0	1516	1006	5927	0	1	1	1	6921	994
16	2011-11-16	13:00:22	Male	1	21	English	4	4	3	3	4	1	1	4	4	5	57	41	DurationModified_2	0	1024	536	4611	0	1	1	1	5509	898
16	2011-11-16	13:00:22	Male	1	21	English	4	4	3	3	4	1	1	4	4	5	57	17	DurationModified_3	0	2756	1830	8340	0	1	1	1	8892	552
16	2011-11-16	13:00:22	Male	1	21	English	4	4	3	3	4	1	1	4	4	5	57	4	DurationModified_4	0	839	973	4337	0	1	1	1	5173	836
16	2011-11-16	13:00:22	Male	1	21	English	4	4	3	3	4	1	1	4	4	5	57	10	DurationModified_5	0	4599	3951	10891	0	1	1	1	11415	524
16	2011-11-16	13:00:22	Male	1	21	English	4	4	3	3	4	1	1	4	4	5	57	24	DurationModified_6	0	420	382	2895	1	1	1	1	5411	2516
16	2011-11-16	13:00:22	Male	1	21	English	4	4	3	3	4	1	1	4	4	5	57	48	DurationModified_7	0	2579	1297	6154	0	1	1	1	7260	1106
16	2011-11-16	13:00:22	Male	1	21	English	4	4	3	3	4	1	1	4	4	5	57	9	DurationModified_8	0	3662	3013	9210	0	1	1	1	9805	595
16	2011-11-16	13:00:22	Male	1	21	English	4	4	3	3	4	1	1	4	4	5	57	44	DurationModified_9	0	1583	1321	5504	0	1	1	1	6341	837
16	2011-11-16	13:00:22	Male	1	21	English	4	4	3	3	4	1	1	4	4	5	57	51	DurationModified_10	0	2888	3611	9173	1	1	1	1	9723	550
16	2011-11-16	13:00:22	Male	1	21	English	4	4	3	3	4	1	1	4	4	5	57	29	DurationModified_11	0	2938	3324	8308	0	1	1	1	9404	1096
16	2011-11-16	13:00:22	Male	1	21	English	4	4	3	3	4	1	1	4	4	5	57	60	DurationModified_12	0	1900	1279	5285	0	1	1	1	10225	4940
16	2011-11-16	13:00:22	Male	1	21	English	4	4	3	3	4	1	1	4	4	5	57	49	SameVocalizer_1	1	1163	1175	5347	1	1	1	1	5783	436
16	2011-11-16	13:00:22	Male	1	21	English	4	4	3	3	4	1	1	4	4	5	57	32	SameVocalizer_2	1	950	1175	4623	1	1	1	1	6448	1825
16	2011-11-16	13:00:22	Male	1	21	English	4	4	3	3	4	1	1	4	4	5	57	55	SameVocalizer_3	1	950	1084	5338	1	1	1	1	6224	886
16	2011-11-16	13:00:22	Male	1	21	English	4	4	3	3	4	1	1	4	4	5	57	58	SameVocalizer_4	1	1163	1175	6044	1	1	1	1	9565	3521
16	2011-11-16	13:00:22	Male	1	21	English	4	4	3	3	4	1	1	4	4	5	57	15	SameVocalizer_5	1	1250	870	4270	0	1	2	0	5629	1359
16	2011-11-16	13:00:22	Male	1	21	English	4	4	3	3	4	1	1	4	4	5	57	7	SameVocalizer_6	1	1305	1044	4409	0	1	1	1	5256	847
16	2011-11-16	13:00:22	Male	1	21	English	4	4	3	3	4	1	1	4	4	5	57	1	SameVocalizer_7	1	1305	891	4439	0	1	1	1	6329	1890
16	2011-11-16	13:00:22	Male	1	21	English	4	4	3	3	4	1	1	4	4	5	57	20	SameVocalizer_8	1	487	468	3307	1	1	1	1	5728	2421
16	2011-11-16	13:00:22	Male	1	21	English	4	4	3	3	4	1	1	4	4	5	57	53	SameVocalizer_9	1	1818	1794	5841	1	1	1	1	6746	905
16	2011-11-16	13:00:22	Male	1	21	English	4	4	3	3	4	1	1	4	4	5	57	22	SameVocalizer_10	1	466	496	3212	1	1	1	1	9961	6749
16	2011-11-16	13:00:22	Male	1	21	English	4	4	3	3	4	1	1	4	4	5	57	16	SameVocalizer_11	1	496	636	3415	1	1	1	1	3983	568
16	2011-11-16	13:00:22	Male	1	21	English	4	4	3	3	4	1	1	4	4	5	57	30	SameVocalizer_12	1	1752	2024	5978	0	1	1	1	11368	5390
16	2011-11-16	13:00:22	Male	1	21	English	4	4	3	3	4	1	1	4	4	5	57	8	SameVocalizer_13	1	1418	1326	5210	0	1	1	1	5926	716
16	2011-11-16	13:00:22	Male	1	21	English	4	4	3	3	4	1	1	4	4	5	57	46	SameVocalizer_14	1	677	679	3760	0	1	1	1	4336	576
16	2011-11-16	13:00:22	Male	1	21	English	4	4	3	3	4	1	1	4	4	5	57	21	SameVocalizer_15	1	677	990	4003	0	1	1	1	8625	4622
16	2011-11-16	13:00:22	Male	1	21	English	4	4	3	3	4	1	1	4	4	5	57	42	SameVocalizer_16	1	3636	4663	10677	0	1	1	1	11440	763
16	2011-11-16	13:00:22	Male	1	21	English	4	4	3	3	4	1	1	4	4	5	57	59	SameVocalizer_17	1	1635	1326	5182	0	1	1	1	5933	751
16	2011-11-16	13:00:22	Male	1	21	English	4	4	3	3	4	1	1	4	4	5	57	37	SameVocalizer_18	1	533	659	3443	0	1	1	1	4120	677
16	2011-11-16	13:00:22	Male	1	21	English	4	4	3	3	4	1	1	4	4	5	57	25	SameVocalizer_19	1	2078	1955	6320	0	1	1	1	13512	7192
16	2011-11-16	13:00:22	Male	1	21	English	4	4	3	3	4	1	1	4	4	5	57	28	SameVocalizer_20	1	2050	1517	5594	0	1	1	1	6206	612
16	2011-11-16	13:00:22	Male	1	21	English	4	4	3	3	4	1	1	4	4	5	57	33	SameVocalizer_21	1	898	1517	4555	0	1	2	0	6049	1494
16	2011-11-16	13:00:22	Male	1	21	English	4	4	3	3	4	1	1	4	4	5	57	50	SameVocalizer_22	1	641	389	3506	0	1	1	1	4326	820
16	2011-11-16	13:00:22	Male	1	21	English	4	4	3	3	4	1	1	4	4	5	57	27	SameVocalizer_23	1	6076	7904	16542	0	1	1	1	17547	1005
16	2011-11-16	13:00:22	Male	1	21	English	4	4	3	3	4	1	1	4	4	5	57	14	SameVocalizer_24	1	1290	1262	4642	0	1	1	1	6063	1421
16	2011-11-16	13:00:22	Male	1	21	English	4	4	3	3	4	1	1	4	4	5	57	34	DifferentVocalizer_1	2	893	679	3725	0	2	2	1	9448	5723
16	2011-11-16	13:00:22	Male	1	21	English	4	4	3	3	4	1	1	4	4	5	57	45	DifferentVocalizer_2	2	1351	1084	4823	1	2	2	1	6451	1628
16	2011-11-16	13:00:22	Male	1	21	English	4	4	3	3	4	1	1	4	4	5	57	23	DifferentVocalizer_3	2	1351	1175	5427	1	2	2	1	5918	491
16	2011-11-16	13:00:22	Male	1	21	English	4	4	3	3	4	1	1	4	4	5	57	35	DifferentVocalizer_4	2	891	665	3640	0	2	2	1	7093	3453
16	2011-11-16	13:00:22	Male	1	21	English	4	4	3	3	4	1	1	4	4	5	57	43	DifferentVocalizer_5	2	1818	1831	5708	1	2	2	1	6709	1001
16	2011-11-16	13:00:22	Male	1	21	English	4	4	3	3	4	1	1	4	4	5	57	13	DifferentVocalizer_6	2	487	371	3323	1	2	2	1	6779	3456
16	2011-11-16	13:00:22	Male	1	21	English	4	4	3	3	4	1	1	4	4	5	57	36	DifferentVocalizer_7	2	2923	2782	8110	1	2	1	0	8396	286
16	2011-11-16	13:00:22	Male	1	21	English	4	4	3	3	4	1	1	4	4	5	57	5	DifferentVocalizer_8	2	636	749	3523	1	2	1	0	4619	1096
16	2011-11-16	13:00:22	Male	1	21	English	4	4	3	3	4	1	1	4	4	5	57	2	DifferentVocalizer_9	2	1726	1134	6700	0	2	2	1	7103	403
16	2011-11-16	13:00:22	Male	1	21	English	4	4	3	3	4	1	1	4	4	5	57	54	DifferentVocalizer_10	2	888	870	4015	0	2	2	1	4508	493
16	2011-11-16	13:00:22	Male	1	21	English	4	4	3	3	4	1	1	4	4	5	57	52	DifferentVocalizer_11	2	677	893	3824	0	2	2	1	5283	1459
16	2011-11-16	13:00:22	Male	1	21	English	4	4	3	3	4	1	1	4	4	5	57	26	DifferentVocalizer_12	2	3365	4632	10086	1	2	1	0	10818	732
16	2011-11-16	13:00:22	Male	1	21	English	4	4	3	3	4	1	1	4	4	5	57	40	DifferentVocalizer_13	2	1326	1301	4776	0	2	1	0	8021	3245
16	2011-11-16	13:00:22	Male	1	21	English	4	4	3	3	4	1	1	4	4	5	57	12	DifferentVocalizer_14	2	1583	1517	5407	0	2	2	1	7263	1856
16	2011-11-16	13:00:22	Male	1	21	English	4	4	3	3	4	1	1	4	4	5	57	11	DifferentVocalizer_15	2	487	562	3424	1	2	2	1	4701	1277
16	2011-11-16	13:00:22	Male	1	21	English	4	4	3	3	4	1	1	4	4	5	57	39	DifferentVocalizer_16	2	945	1259	4568	0	2	1	0	6086	1518
16	2011-11-16	13:00:22	Male	1	21	English	4	4	3	3	4	1	1	4	4	5	57	38	DifferentVocalizer_17	2	645	420	3120	0	2	2	1	4862	1742
16	2011-11-16	13:00:22	Male	1	21	English	4	4	3	3	4	1	1	4	4	5	57	57	DifferentVocalizer_18	2	1170	1173	5887	0	2	2	1	5953	66
16	2011-11-16	13:00:22	Male	1	21	English	4	4	3	3	4	1	1	4	4	5	57	31	DifferentVocalizer_19	2	1794	1044	5306	0	2	1	0	7475	2169
16	2011-11-16	13:00:22	Male	1	21	English	4	4	3	3	4	1	1	4	4	5	57	3	DifferentVocalizer_20	2	916	1046	3982	0	2	2	1	4724	742
16	2011-11-16	13:00:22	Male	1	21	English	4	4	3	3	4	1	1	4	4	5	57	47	DifferentVocalizer_21	2	916	1046	3982	0	2	2	1	4641	659
16	2011-11-16	13:00:22	Male	1	21	English	4	4	3	3	4	1	1	4	4	5	57	19	DifferentVocalizer_22	2	916	757	4117	0	2	2	1	4599	482
16	2011-11-16	13:00:22	Male	1	21	English	4	4	3	3	4	1	1	4	4	5	57	6	DifferentVocalizer_23	2	2581	2362	7251	0	2	1	0	8218	967
16	2011-11-16	13:00:22	Male	1	21	English	4	4	3	3	4	1	1	4	4	5	57	18	DifferentVocalizer_24	2	1290	1300	4623	0	2	2	1	5483	860
17	2011-11-16	14:31:01	Female	0	18	English	5	2	2	1	3	4	3	3	4	4	33	39	DurationModified_1	0	1516	1006	5927	0	1	1	1	7452	1525
17	2011-11-16	14:31:01	Female	0	18	English	5	2	2	1	3	4	3	3	4	4	33	7	DurationModified_2	0	1024	536	4611	0	1	1	1	6399	1788
17	2011-11-16	14:31:01	Female	0	18	English	5	2	2	1	3	4	3	3	4	4	33	21	DurationModified_3	0	2756	1830	8340	0	1	1	1	8955	615
17	2011-11-16	14:31:01	Female	0	18	English	5	2	2	1	3	4	3	3	4	4	33	38	DurationModified_4	0	839	973	4337	0	1	1	1	5041	704
17	2011-11-16	14:31:01	Female	0	18	English	5	2	2	1	3	4	3	3	4	4	33	31	DurationModified_5	0	4599	3951	10891	0	1	1	1	11390	499
17	2011-11-16	14:31:01	Female	0	18	English	5	2	2	1	3	4	3	3	4	4	33	37	DurationModified_6	0	420	382	2895	1	1	1	1	3796	901
17	2011-11-16	14:31:01	Female	0	18	English	5	2	2	1	3	4	3	3	4	4	33	51	DurationModified_7	0	2579	1297	6154	0	1	1	1	7419	1265
17	2011-11-16	14:31:01	Female	0	18	English	5	2	2	1	3	4	3	3	4	4	33	50	DurationModified_8	0	3662	3013	9210	0	1	1	1	9492	282
17	2011-11-16	14:31:01	Female	0	18	English	5	2	2	1	3	4	3	3	4	4	33	29	DurationModified_9	0	1583	1321	5504	0	1	1	1	5915	411
17	2011-11-16	14:31:01	Female	0	18	English	5	2	2	1	3	4	3	3	4	4	33	25	DurationModified_10	0	2888	3611	9173	1	1	1	1	9293	120
17	2011-11-16	14:31:01	Female	0	18	English	5	2	2	1	3	4	3	3	4	4	33	27	DurationModified_11	0	2938	3324	8308	0	1	1	1	8620	312
17	2011-11-16	14:31:01	Female	0	18	English	5	2	2	1	3	4	3	3	4	4	33	9	DurationModified_12	0	1900	1279	5285	0	1	1	1	7246	1961
17	2011-11-16	14:31:01	Female	0	18	English	5	2	2	1	3	4	3	3	4	4	33	59	SameVocalizer_1	1	1163	1175	5347	1	1	1	1	5614	267
17	2011-11-16	14:31:01	Female	0	18	English	5	2	2	1	3	4	3	3	4	4	33	33	SameVocalizer_2	1	950	1175	4623	1	1	1	1	6044	1421
17	2011-11-16	14:31:01	Female	0	18	English	5	2	2	1	3	4	3	3	4	4	33	40	SameVocalizer_3	1	950	1084	5338	1	1	1	1	5593	255
17	2011-11-16	14:31:01	Female	0	18	English	5	2	2	1	3	4	3	3	4	4	33	10	SameVocalizer_4	1	1163	1175	6044	1	1	1	1	6604	560
17	2011-11-16	14:31:01	Female	0	18	English	5	2	2	1	3	4	3	3	4	4	33	36	SameVocalizer_5	1	1250	870	4270	0	1	2	0	5679	1409
17	2011-11-16	14:31:01	Female	0	18	English	5	2	2	1	3	4	3	3	4	4	33	2	SameVocalizer_6	1	1305	1044	4409	0	1	1	1	5000	591
17	2011-11-16	14:31:01	Female	0	18	English	5	2	2	1	3	4	3	3	4	4	33	53	SameVocalizer_7	1	1305	891	4439	0	1	1	1	5022	583
17	2011-11-16	14:31:01	Female	0	18	English	5	2	2	1	3	4	3	3	4	4	33	57	SameVocalizer_8	1	487	468	3307	1	1	2	0	4069	762
17	2011-11-16	14:31:01	Female	0	18	English	5	2	2	1	3	4	3	3	4	4	33	28	SameVocalizer_9	1	1818	1794	5841	1	1	2	0	6993	1152
17	2011-11-16	14:31:01	Female	0	18	English	5	2	2	1	3	4	3	3	4	4	33	19	SameVocalizer_10	1	466	496	3212	1	1	1	1	3549	337
17	2011-11-16	14:31:01	Female	0	18	English	5	2	2	1	3	4	3	3	4	4	33	4	SameVocalizer_11	1	496	636	3415	1	1	1	1	4446	1031
17	2011-11-16	14:31:01	Female	0	18	English	5	2	2	1	3	4	3	3	4	4	33	6	SameVocalizer_12	1	1752	2024	5978	0	1	1	1	7357	1379
17	2011-11-16	14:31:01	Female	0	18	English	5	2	2	1	3	4	3	3	4	4	33	47	SameVocalizer_13	1	1418	1326	5210	0	1	1	1	6362	1152
17	2011-11-16	14:31:01	Female	0	18	English	5	2	2	1	3	4	3	3	4	4	33	22	SameVocalizer_14	1	677	679	3760	0	1	1	1	5382	1622
17	2011-11-16	14:31:01	Female	0	18	English	5	2	2	1	3	4	3	3	4	4	33	43	SameVocalizer_15	1	677	990	4003	0	1	1	1	4894	891
17	2011-11-16	14:31:01	Female	0	18	English	5	2	2	1	3	4	3	3	4	4	33	12	SameVocalizer_16	1	3636	4663	10677	0	1	1	1	11027	350
17	2011-11-16	14:31:01	Female	0	18	English	5	2	2	1	3	4	3	3	4	4	33	48	SameVocalizer_17	1	1635	1326	5182	0	1	1	1	5539	357
17	2011-11-16	14:31:01	Female	0	18	English	5	2	2	1	3	4	3	3	4	4	33	14	SameVocalizer_18	1	533	659	3443	0	1	2	0	5403	1960
17	2011-11-16	14:31:01	Female	0	18	English	5	2	2	1	3	4	3	3	4	4	33	49	SameVocalizer_19	1	2078	1955	6320	0	1	1	1	8041	1721
17	2011-11-16	14:31:01	Female	0	18	English	5	2	2	1	3	4	3	3	4	4	33	18	SameVocalizer_20	1	2050	1517	5594	0	1	1	1	6143	549
17	2011-11-16	14:31:01	Female	0	18	English	5	2	2	1	3	4	3	3	4	4	33	32	SameVocalizer_21	1	898	1517	4555	0	1	2	0	6009	1454
17	2011-11-16	14:31:01	Female	0	18	English	5	2	2	1	3	4	3	3	4	4	33	20	SameVocalizer_22	1	641	389	3506	0	1	1	1	3521	15
17	2011-11-16	14:31:01	Female	0	18	English	5	2	2	1	3	4	3	3	4	4	33	54	SameVocalizer_23	1	6076	7904	16542	0	1	1	1	17349	807
17	2011-11-16	14:31:01	Female	0	18	English	5	2	2	1	3	4	3	3	4	4	33	35	SameVocalizer_24	1	1290	1262	4642	0	1	1	1	5260	618
17	2011-11-16	14:31:01	Female	0	18	English	5	2	2	1	3	4	3	3	4	4	33	55	DifferentVocalizer_1	2	893	679	3725	0	2	1	0	4949	1224
17	2011-11-16	14:31:01	Female	0	18	English	5	2	2	1	3	4	3	3	4	4	33	30	DifferentVocalizer_2	2	1351	1084	4823	1	2	2	1	5944	1121
17	2011-11-16	14:31:01	Female	0	18	English	5	2	2	1	3	4	3	3	4	4	33	58	DifferentVocalizer_3	2	1351	1175	5427	1	2	2	1	7015	1588
17	2011-11-16	14:31:01	Female	0	18	English	5	2	2	1	3	4	3	3	4	4	33	5	DifferentVocalizer_4	2	891	665	3640	0	2	1	0	5208	1568
17	2011-11-16	14:31:01	Female	0	18	English	5	2	2	1	3	4	3	3	4	4	33	15	DifferentVocalizer_5	2	1818	1831	5708	1	2	2	1	6164	456
17	2011-11-16	14:31:01	Female	0	18	English	5	2	2	1	3	4	3	3	4	4	33	42	DifferentVocalizer_6	2	487	371	3323	1	2	2	1	4175	852
17	2011-11-16	14:31:01	Female	0	18	English	5	2	2	1	3	4	3	3	4	4	33	23	DifferentVocalizer_7	2	2923	2782	8110	1	2	2	1	8986	876
17	2011-11-16	14:31:01	Female	0	18	English	5	2	2	1	3	4	3	3	4	4	33	60	DifferentVocalizer_8	2	636	749	3523	1	2	2	1	4431	908
17	2011-11-16	14:31:01	Female	0	18	English	5	2	2	1	3	4	3	3	4	4	33	52	DifferentVocalizer_9	2	1726	1134	6700	0	2	2	1	7191	491
17	2011-11-16	14:31:01	Female	0	18	English	5	2	2	1	3	4	3	3	4	4	33	56	DifferentVocalizer_10	2	888	870	4015	0	2	2	1	4604	589
17	2011-11-16	14:31:01	Female	0	18	English	5	2	2	1	3	4	3	3	4	4	33	8	DifferentVocalizer_11	2	677	893	3824	0	2	2	1	5338	1514
17	2011-11-16	14:31:01	Female	0	18	English	5	2	2	1	3	4	3	3	4	4	33	16	DifferentVocalizer_12	2	3365	4632	10086	1	2	1	0	10516	430
17	2011-11-16	14:31:01	Female	0	18	English	5	2	2	1	3	4	3	3	4	4	33	24	DifferentVocalizer_13	2	1326	1301	4776	0	2	2	1	5634	858
17	2011-11-16	14:31:01	Female	0	18	English	5	2	2	1	3	4	3	3	4	4	33	17	DifferentVocalizer_14	2	1583	1517	5407	0	2	2	1	5749	342
17	2011-11-16	14:31:01	Female	0	18	English	5	2	2	1	3	4	3	3	4	4	33	44	DifferentVocalizer_15	2	487	562	3424	1	2	2	1	4181	757
17	2011-11-16	14:31:01	Female	0	18	English	5	2	2	1	3	4	3	3	4	4	33	3	DifferentVocalizer_16	2	945	1259	4568	0	2	2	1	5350	782
17	2011-11-16	14:31:01	Female	0	18	English	5	2	2	1	3	4	3	3	4	4	33	34	DifferentVocalizer_17	2	645	420	3120	0	2	1	0	4455	1335
17	2011-11-16	14:31:01	Female	0	18	English	5	2	2	1	3	4	3	3	4	4	33	41	DifferentVocalizer_18	2	1170	1173	5887	0	2	2	1	6641	754
17	2011-11-16	14:31:01	Female	0	18	English	5	2	2	1	3	4	3	3	4	4	33	13	DifferentVocalizer_19	2	1794	1044	5306	0	2	1	0	5979	673
17	2011-11-16	14:31:01	Female	0	18	English	5	2	2	1	3	4	3	3	4	4	33	1	DifferentVocalizer_20	2	916	1046	3982	0	2	2	1	5224	1242
17	2011-11-16	14:31:01	Female	0	18	English	5	2	2	1	3	4	3	3	4	4	33	26	DifferentVocalizer_21	2	916	1046	3982	0	2	2	1	4965	983
17	2011-11-16	14:31:01	Female	0	18	English	5	2	2	1	3	4	3	3	4	4	33	11	DifferentVocalizer_22	2	916	757	4117	0	2	2	1	4727	610
17	2011-11-16	14:31:01	Female	0	18	English	5	2	2	1	3	4	3	3	4	4	33	46	DifferentVocalizer_23	2	2581	2362	7251	0	2	2	1	7524	273
17	2011-11-16	14:31:01	Female	0	18	English	5	2	2	1	3	4	3	3	4	4	33	45	DifferentVocalizer_24	2	1290	1300	4623	0	2	1	0	5900	1277
18	2011-11-16	15:04:27	Female	0	19	English	3	2	4	2	1	1	1	2	3	4	43	27	DurationModified_1	0	1516	1006	5927	0	1	2	0	18294	12367
18	2011-11-16	15:04:27	Female	0	19	English	3	2	4	2	1	1	1	2	3	4	43	14	DurationModified_2	0	1024	536	4611	0	1	1	1	5229	618
18	2011-11-16	15:04:27	Female	0	19	English	3	2	4	2	1	1	1	2	3	4	43	4	DurationModified_3	0	2756	1830	8340	0	1	1	1	1284	-7056
18	2011-11-16	15:04:27	Female	0	19	English	3	2	4	2	1	1	1	2	3	4	43	13	DurationModified_4	0	839	973	4337	0	1	1	1	4757	420
18	2011-11-16	15:04:27	Female	0	19	English	3	2	4	2	1	1	1	2	3	4	43	38	DurationModified_5	0	4599	3951	10891	0	1	1	1	11539	648
18	2011-11-16	15:04:27	Female	0	19	English	3	2	4	2	1	1	1	2	3	4	43	39	DurationModified_6	0	420	382	2895	1	1	1	1	11583	8688
18	2011-11-16	15:04:27	Female	0	19	English	3	2	4	2	1	1	1	2	3	4	43	7	DurationModified_7	0	2579	1297	6154	0	1	2	0	8909	2755
18	2011-11-16	15:04:27	Female	0	19	English	3	2	4	2	1	1	1	2	3	4	43	55	DurationModified_8	0	3662	3013	9210	0	1	1	1	9449	239
18	2011-11-16	15:04:27	Female	0	19	English	3	2	4	2	1	1	1	2	3	4	43	15	DurationModified_9	0	1583	1321	5504	0	1	1	1	8361	2857
18	2011-11-16	15:04:27	Female	0	19	English	3	2	4	2	1	1	1	2	3	4	43	20	DurationModified_10	0	2888	3611	9173	1	1	2	0	9624	451
18	2011-11-16	15:04:27	Female	0	19	English	3	2	4	2	1	1	1	2	3	4	43	48	DurationModified_11	0	2938	3324	8308	0	1	2	0	8734	426
18	2011-11-16	15:04:27	Female	0	19	English	3	2	4	2	1	1	1	2	3	4	43	56	DurationModified_12	0	1900	1279	5285	0	1	1	1	5520	235
18	2011-11-16	15:04:27	Female	0	19	English	3	2	4	2	1	1	1	2	3	4	43	26	SameVocalizer_1	1	1163	1175	5347	1	1	1	1	5821	474
18	2011-11-16	15:04:27	Female	0	19	English	3	2	4	2	1	1	1	2	3	4	43	52	SameVocalizer_2	1	950	1175	4623	1	1	1	1	5593	970
18	2011-11-16	15:04:27	Female	0	19	English	3	2	4	2	1	1	1	2	3	4	43	22	SameVocalizer_3	1	950	1084	5338	1	1	1	1	5258	-80
18	2011-11-16	15:04:27	Female	0	19	English	3	2	4	2	1	1	1	2	3	4	43	33	SameVocalizer_4	1	1163	1175	6044	1	1	2	0	10260	4216
18	2011-11-16	15:04:27	Female	0	19	English	3	2	4	2	1	1	1	2	3	4	43	29	SameVocalizer_5	1	1250	870	4270	0	1	2	0	10195	5925
18	2011-11-16	15:04:27	Female	0	19	English	3	2	4	2	1	1	1	2	3	4	43	3	SameVocalizer_6	1	1305	1044	4409	0	1	1	1	5350	941
18	2011-11-16	15:04:27	Female	0	19	English	3	2	4	2	1	1	1	2	3	4	43	1	SameVocalizer_7	1	1305	891	4439	0	1	2	0	4865	426
18	2011-11-16	15:04:27	Female	0	19	English	3	2	4	2	1	1	1	2	3	4	43	10	SameVocalizer_8	1	487	468	3307	1	1	1	1	7201	3894
18	2011-11-16	15:04:27	Female	0	19	English	3	2	4	2	1	1	1	2	3	4	43	23	SameVocalizer_9	1	1818	1794	5841	1	1	2	0	10348	4507
18	2011-11-16	15:04:27	Female	0	19	English	3	2	4	2	1	1	1	2	3	4	43	59	SameVocalizer_10	1	466	496	3212	1	1	1	1	3851	639
18	2011-11-16	15:04:27	Female	0	19	English	3	2	4	2	1	1	1	2	3	4	43	45	SameVocalizer_11	1	496	636	3415	1	1	2	0	3954	539
18	2011-11-16	15:04:27	Female	0	19	English	3	2	4	2	1	1	1	2	3	4	43	60	SameVocalizer_12	1	1752	2024	5978	0	1	2	0	6560	582
18	2011-11-16	15:04:27	Female	0	19	English	3	2	4	2	1	1	1	2	3	4	43	31	SameVocalizer_13	1	1418	1326	5210	0	1	2	0	8807	3597
18	2011-11-16	15:04:27	Female	0	19	English	3	2	4	2	1	1	1	2	3	4	43	21	SameVocalizer_14	1	677	679	3760	0	1	1	1	4285	525
18	2011-11-16	15:04:27	Female	0	19	English	3	2	4	2	1	1	1	2	3	4	43	36	SameVocalizer_15	1	677	990	4003	0	1	2	0	8468	4465
18	2011-11-16	15:04:27	Female	0	19	English	3	2	4	2	1	1	1	2	3	4	43	9	SameVocalizer_16	1	3636	4663	10677	0	1	2	0	17883	7206
18	2011-11-16	15:04:27	Female	0	19	English	3	2	4	2	1	1	1	2	3	4	43	44	SameVocalizer_17	1	1635	1326	5182	0	1	2	0	11278	6096
18	2011-11-16	15:04:27	Female	0	19	English	3	2	4	2	1	1	1	2	3	4	43	12	SameVocalizer_18	1	533	659	3443	0	1	2	0	5005	1562
18	2011-11-16	15:04:27	Female	0	19	English	3	2	4	2	1	1	1	2	3	4	43	28	SameVocalizer_19	1	2078	1955	6320	0	1	2	0	11222	4902
18	2011-11-16	15:04:27	Female	0	19	English	3	2	4	2	1	1	1	2	3	4	43	37	SameVocalizer_20	1	2050	1517	5594	0	1	2	0	8339	2745
18	2011-11-16	15:04:27	Female	0	19	English	3	2	4	2	1	1	1	2	3	4	43	57	SameVocalizer_21	1	898	1517	4555	0	1	2	0	5056	501
18	2011-11-16	15:04:27	Female	0	19	English	3	2	4	2	1	1	1	2	3	4	43	47	SameVocalizer_22	1	641	389	3506	0	1	1	1	4369	863
18	2011-11-16	15:04:27	Female	0	19	English	3	2	4	2	1	1	1	2	3	4	43	24	SameVocalizer_23	1	6076	7904	16542	0	1	1	1	24537	7995
18	2011-11-16	15:04:27	Female	0	19	English	3	2	4	2	1	1	1	2	3	4	43	40	SameVocalizer_24	1	1290	1262	4642	0	1	2	0	5052	410
18	2011-11-16	15:04:27	Female	0	19	English	3	2	4	2	1	1	1	2	3	4	43	5	DifferentVocalizer_1	2	893	679	3725	0	2	1	0	4287	562
18	2011-11-16	15:04:27	Female	0	19	English	3	2	4	2	1	1	1	2	3	4	43	6	DifferentVocalizer_2	2	1351	1084	4823	1	2	2	1	5165	342
18	2011-11-16	15:04:27	Female	0	19	English	3	2	4	2	1	1	1	2	3	4	43	50	DifferentVocalizer_3	2	1351	1175	5427	1	2	1	0	5982	555
18	2011-11-16	15:04:27	Female	0	19	English	3	2	4	2	1	1	1	2	3	4	43	54	DifferentVocalizer_4	2	891	665	3640	0	2	2	1	4228	588
18	2011-11-16	15:04:27	Female	0	19	English	3	2	4	2	1	1	1	2	3	4	43	41	DifferentVocalizer_5	2	1818	1831	5708	1	2	2	1	6572	864
18	2011-11-16	15:04:27	Female	0	19	English	3	2	4	2	1	1	1	2	3	4	43	53	DifferentVocalizer_6	2	487	371	3323	1	2	2	1	4137	814
18	2011-11-16	15:04:27	Female	0	19	English	3	2	4	2	1	1	1	2	3	4	43	34	DifferentVocalizer_7	2	2923	2782	8110	1	2	1	0	6239	-1871
18	2011-11-16	15:04:27	Female	0	19	English	3	2	4	2	1	1	1	2	3	4	43	43	DifferentVocalizer_8	2	636	749	3523	1	2	1	0	4234	711
18	2011-11-16	15:04:27	Female	0	19	English	3	2	4	2	1	1	1	2	3	4	43	19	DifferentVocalizer_9	2	1726	1134	6700	0	2	1	0	9361	2661
18	2011-11-16	15:04:27	Female	0	19	English	3	2	4	2	1	1	1	2	3	4	43	58	DifferentVocalizer_10	2	888	870	4015	0	2	2	1	4552	537
18	2011-11-16	15:04:27	Female	0	19	English	3	2	4	2	1	1	1	2	3	4	43	25	DifferentVocalizer_11	2	677	893	3824	0	2	2	1	7073	3249
18	2011-11-16	15:04:27	Female	0	19	English	3	2	4	2	1	1	1	2	3	4	43	2	DifferentVocalizer_12	2	3365	4632	10086	1	2	2	1	10608	522
18	2011-11-16	15:04:27	Female	0	19	English	3	2	4	2	1	1	1	2	3	4	43	42	DifferentVocalizer_13	2	1326	1301	4776	0	2	2	1	7850	3074
18	2011-11-16	15:04:27	Female	0	19	English	3	2	4	2	1	1	1	2	3	4	43	32	DifferentVocalizer_14	2	1583	1517	5407	0	2	1	0	5706	299
18	2011-11-16	15:04:27	Female	0	19	English	3	2	4	2	1	1	1	2	3	4	43	49	DifferentVocalizer_15	2	487	562	3424	1	2	2	1	7804	4380
18	2011-11-16	15:04:27	Female	0	19	English	3	2	4	2	1	1	1	2	3	4	43	17	DifferentVocalizer_16	2	945	1259	4568	0	2	1	0	9760	5192
18	2011-11-16	15:04:27	Female	0	19	English	3	2	4	2	1	1	1	2	3	4	43	8	DifferentVocalizer_17	2	645	420	3120	0	2	2	1	3636	516
18	2011-11-16	15:04:27	Female	0	19	English	3	2	4	2	1	1	1	2	3	4	43	51	DifferentVocalizer_18	2	1170	1173	5887	0	2	2	1	6235	348
18	2011-11-16	15:04:27	Female	0	19	English	3	2	4	2	1	1	1	2	3	4	43	35	DifferentVocalizer_19	2	1794	1044	5306	0	2	1	0	6406	1100
18	2011-11-16	15:04:27	Female	0	19	English	3	2	4	2	1	1	1	2	3	4	43	18	DifferentVocalizer_20	2	916	1046	3982	0	2	2	1	4253	271
18	2011-11-16	15:04:27	Female	0	19	English	3	2	4	2	1	1	1	2	3	4	43	11	DifferentVocalizer_21	2	916	1046	3982	0	2	2	1	11998	8016
18	2011-11-16	15:04:27	Female	0	19	English	3	2	4	2	1	1	1	2	3	4	43	46	DifferentVocalizer_22	2	916	757	4117	0	2	2	1	6901	2784
18	2011-11-16	15:04:27	Female	0	19	English	3	2	4	2	1	1	1	2	3	4	43	30	DifferentVocalizer_23	2	2581	2362	7251	0	2	1	0	7557	306
18	2011-11-16	15:04:27	Female	0	19	English	3	2	4	2	1	1	1	2	3	4	43	16	DifferentVocalizer_24	2	1290	1300	4623	0	2	2	1	6156	1533
19	2011-11-18	12:08:37	Male	1	19	Korean	5	5	5	4	4	5	5	4	4	4	33	36	DurationModified_1	0	1516	1006	5927	0	1	1	1	6797	870
19	2011-11-18	12:08:37	Male	1	19	Korean	5	5	5	4	4	5	5	4	4	4	33	39	DurationModified_2	0	1024	536	4611	0	1	1	1	5838	1227
19	2011-11-18	12:08:37	Male	1	19	Korean	5	5	5	4	4	5	5	4	4	4	33	47	DurationModified_3	0	2756	1830	8340	0	1	1	1	10321	1981
19	2011-11-18	12:08:37	Male	1	19	Korean	5	5	5	4	4	5	5	4	4	4	33	31	DurationModified_4	0	839	973	4337	0	1	1	1	5238	901
19	2011-11-18	12:08:37	Male	1	19	Korean	5	5	5	4	4	5	5	4	4	4	33	4	DurationModified_5	0	4599	3951	10891	0	1	1	1	11719	828
19	2011-11-18	12:08:37	Male	1	19	Korean	5	5	5	4	4	5	5	4	4	4	33	57	DurationModified_6	0	420	382	2895	1	1	1	1	4110	1215
19	2011-11-18	12:08:37	Male	1	19	Korean	5	5	5	4	4	5	5	4	4	4	33	11	DurationModified_7	0	2579	1297	6154	0	1	1	1	7417	1263
19	2011-11-18	12:08:37	Male	1	19	Korean	5	5	5	4	4	5	5	4	4	4	33	41	DurationModified_8	0	3662	3013	9210	0	1	1	1	9966	756
19	2011-11-18	12:08:37	Male	1	19	Korean	5	5	5	4	4	5	5	4	4	4	33	13	DurationModified_9	0	1583	1321	5504	0	1	1	1	6561	1057
19	2011-11-18	12:08:37	Male	1	19	Korean	5	5	5	4	4	5	5	4	4	4	33	46	DurationModified_10	0	2888	3611	9173	1	1	1	1	10781	1608
19	2011-11-18	12:08:37	Male	1	19	Korean	5	5	5	4	4	5	5	4	4	4	33	35	DurationModified_11	0	2938	3324	8308	0	1	1	1	9764	1456
19	2011-11-18	12:08:37	Male	1	19	Korean	5	5	5	4	4	5	5	4	4	4	33	50	DurationModified_12	0	1900	1279	5285	0	1	1	1	6758	1473
19	2011-11-18	12:08:37	Male	1	19	Korean	5	5	5	4	4	5	5	4	4	4	33	27	SameVocalizer_1	1	1163	1175	5347	1	1	2	0	6141	794
19	2011-11-18	12:08:37	Male	1	19	Korean	5	5	5	4	4	5	5	4	4	4	33	21	SameVocalizer_2	1	950	1175	4623	1	1	1	1	6555	1932
19	2011-11-18	12:08:37	Male	1	19	Korean	5	5	5	4	4	5	5	4	4	4	33	28	SameVocalizer_3	1	950	1084	5338	1	1	1	1	6395	1057
19	2011-11-18	12:08:37	Male	1	19	Korean	5	5	5	4	4	5	5	4	4	4	33	37	SameVocalizer_4	1	1163	1175	6044	1	1	2	0	7968	1924
19	2011-11-18	12:08:37	Male	1	19	Korean	5	5	5	4	4	5	5	4	4	4	33	56	SameVocalizer_5	1	1250	870	4270	0	1	2	0	5557	1287
19	2011-11-18	12:08:37	Male	1	19	Korean	5	5	5	4	4	5	5	4	4	4	33	8	SameVocalizer_6	1	1305	1044	4409	0	1	1	1	6220	1811
19	2011-11-18	12:08:37	Male	1	19	Korean	5	5	5	4	4	5	5	4	4	4	33	30	SameVocalizer_7	1	1305	891	4439	0	1	1	1	5496	1057
19	2011-11-18	12:08:37	Male	1	19	Korean	5	5	5	4	4	5	5	4	4	4	33	48	SameVocalizer_8	1	487	468	3307	1	1	2	0	5098	1791
19	2011-11-18	12:08:37	Male	1	19	Korean	5	5	5	4	4	5	5	4	4	4	33	38	SameVocalizer_9	1	1818	1794	5841	1	1	1	1	8068	2227
19	2011-11-18	12:08:37	Male	1	19	Korean	5	5	5	4	4	5	5	4	4	4	33	59	SameVocalizer_10	1	466	496	3212	1	1	1	1	5123	1911
19	2011-11-18	12:08:37	Male	1	19	Korean	5	5	5	4	4	5	5	4	4	4	33	42	SameVocalizer_11	1	496	636	3415	1	1	1	1	4565	1150
19	2011-11-18	12:08:37	Male	1	19	Korean	5	5	5	4	4	5	5	4	4	4	33	19	SameVocalizer_12	1	1752	2024	5978	0	1	2	0	7975	1997
19	2011-11-18	12:08:37	Male	1	19	Korean	5	5	5	4	4	5	5	4	4	4	33	2	SameVocalizer_13	1	1418	1326	5210	0	1	1	1	7295	2085
19	2011-11-18	12:08:37	Male	1	19	Korean	5	5	5	4	4	5	5	4	4	4	33	22	SameVocalizer_14	1	677	679	3760	0	1	1	1	5631	1871
19	2011-11-18	12:08:37	Male	1	19	Korean	5	5	5	4	4	5	5	4	4	4	33	5	SameVocalizer_15	1	677	990	4003	0	1	1	1	5674	1671
19	2011-11-18	12:08:37	Male	1	19	Korean	5	5	5	4	4	5	5	4	4	4	33	40	SameVocalizer_16	1	3636	4663	10677	0	1	1	1	11438	761
19	2011-11-18	12:08:37	Male	1	19	Korean	5	5	5	4	4	5	5	4	4	4	33	26	SameVocalizer_17	1	1635	1326	5182	0	1	1	1	6646	1464
19	2011-11-18	12:08:37	Male	1	19	Korean	5	5	5	4	4	5	5	4	4	4	33	14	SameVocalizer_18	1	533	659	3443	0	1	2	0	4740	1297
19	2011-11-18	12:08:37	Male	1	19	Korean	5	5	5	4	4	5	5	4	4	4	33	49	SameVocalizer_19	1	2078	1955	6320	0	1	1	1	7961	1641
19	2011-11-18	12:08:37	Male	1	19	Korean	5	5	5	4	4	5	5	4	4	4	33	33	SameVocalizer_20	1	2050	1517	5594	0	1	1	1	6723	1129
19	2011-11-18	12:08:37	Male	1	19	Korean	5	5	5	4	4	5	5	4	4	4	33	32	SameVocalizer_21	1	898	1517	4555	0	1	2	0	5175	620
19	2011-11-18	12:08:37	Male	1	19	Korean	5	5	5	4	4	5	5	4	4	4	33	44	SameVocalizer_22	1	641	389	3506	0	1	1	1	4360	854
19	2011-11-18	12:08:37	Male	1	19	Korean	5	5	5	4	4	5	5	4	4	4	33	34	SameVocalizer_23	1	6076	7904	16542	0	1	2	0	18040	1498
19	2011-11-18	12:08:37	Male	1	19	Korean	5	5	5	4	4	5	5	4	4	4	33	6	SameVocalizer_24	1	1290	1262	4642	0	1	2	0	6201	1559
19	2011-11-18	12:08:37	Male	1	19	Korean	5	5	5	4	4	5	5	4	4	4	33	18	DifferentVocalizer_1	2	893	679	3725	0	2	2	1	5187	1462
19	2011-11-18	12:08:37	Male	1	19	Korean	5	5	5	4	4	5	5	4	4	4	33	12	DifferentVocalizer_2	2	1351	1084	4823	1	2	2	1	6530	1707
19	2011-11-18	12:08:37	Male	1	19	Korean	5	5	5	4	4	5	5	4	4	4	33	20	DifferentVocalizer_3	2	1351	1175	5427	1	2	2	1	6631	1204
19	2011-11-18	12:08:37	Male	1	19	Korean	5	5	5	4	4	5	5	4	4	4	33	45	DifferentVocalizer_4	2	891	665	3640	0	2	2	1	5121	1481
19	2011-11-18	12:08:37	Male	1	19	Korean	5	5	5	4	4	5	5	4	4	4	33	60	DifferentVocalizer_5	2	1818	1831	5708	1	2	2	1	7068	1360
19	2011-11-18	12:08:37	Male	1	19	Korean	5	5	5	4	4	5	5	4	4	4	33	17	DifferentVocalizer_6	2	487	371	3323	1	2	2	1	4734	1411
19	2011-11-18	12:08:37	Male	1	19	Korean	5	5	5	4	4	5	5	4	4	4	33	24	DifferentVocalizer_7	2	2923	2782	8110	1	2	2	1	9379	1269
19	2011-11-18	12:08:37	Male	1	19	Korean	5	5	5	4	4	5	5	4	4	4	33	25	DifferentVocalizer_8	2	636	749	3523	1	2	2	1	5091	1568
19	2011-11-18	12:08:37	Male	1	19	Korean	5	5	5	4	4	5	5	4	4	4	33	29	DifferentVocalizer_9	2	1726	1134	6700	0	2	2	1	7931	1231
19	2011-11-18	12:08:37	Male	1	19	Korean	5	5	5	4	4	5	5	4	4	4	33	58	DifferentVocalizer_10	2	888	870	4015	0	2	2	1	4996	981
19	2011-11-18	12:08:37	Male	1	19	Korean	5	5	5	4	4	5	5	4	4	4	33	1	DifferentVocalizer_11	2	677	893	3824	0	2	2	1	6204	2380
19	2011-11-18	12:08:37	Male	1	19	Korean	5	5	5	4	4	5	5	4	4	4	33	16	DifferentVocalizer_12	2	3365	4632	10086	1	2	2	1	11067	981
19	2011-11-18	12:08:37	Male	1	19	Korean	5	5	5	4	4	5	5	4	4	4	33	53	DifferentVocalizer_13	2	1326	1301	4776	0	2	2	1	6052	1276
19	2011-11-18	12:08:37	Male	1	19	Korean	5	5	5	4	4	5	5	4	4	4	33	10	DifferentVocalizer_14	2	1583	1517	5407	0	2	2	1	7003	1596
19	2011-11-18	12:08:37	Male	1	19	Korean	5	5	5	4	4	5	5	4	4	4	33	23	DifferentVocalizer_15	2	487	562	3424	1	2	2	1	4642	1218
19	2011-11-18	12:08:37	Male	1	19	Korean	5	5	5	4	4	5	5	4	4	4	33	43	DifferentVocalizer_16	2	945	1259	4568	0	2	2	1	6245	1677
19	2011-11-18	12:08:37	Male	1	19	Korean	5	5	5	4	4	5	5	4	4	4	33	3	DifferentVocalizer_17	2	645	420	3120	0	2	2	1	4630	1510
19	2011-11-18	12:08:37	Male	1	19	Korean	5	5	5	4	4	5	5	4	4	4	33	15	DifferentVocalizer_18	2	1170	1173	5887	0	2	2	1	7006	1119
19	2011-11-18	12:08:37	Male	1	19	Korean	5	5	5	4	4	5	5	4	4	4	33	51	DifferentVocalizer_19	2	1794	1044	5306	0	2	2	1	6746	1440
19	2011-11-18	12:08:37	Male	1	19	Korean	5	5	5	4	4	5	5	4	4	4	33	54	DifferentVocalizer_20	2	916	1046	3982	0	2	2	1	4932	950
19	2011-11-18	12:08:37	Male	1	19	Korean	5	5	5	4	4	5	5	4	4	4	33	9	DifferentVocalizer_21	2	916	1046	3982	0	2	2	1	6021	2039
19	2011-11-18	12:08:37	Male	1	19	Korean	5	5	5	4	4	5	5	4	4	4	33	55	DifferentVocalizer_22	2	916	757	4117	0	2	2	1	5122	1005
19	2011-11-18	12:08:37	Male	1	19	Korean	5	5	5	4	4	5	5	4	4	4	33	7	DifferentVocalizer_23	2	2581	2362	7251	0	2	2	1	8795	1544
19	2011-11-18	12:08:37	Male	1	19	Korean	5	5	5	4	4	5	5	4	4	4	33	52	DifferentVocalizer_24	2	1290	1300	4623	0	2	2	1	5835	1212
20	2011-11-18	13:51:56	Male	1	18	English	2	2	1	2	1	1	1	2	2	4	53	47	DurationModified_1	0	1516	1006	5927	0	1	1	1	7433	1506
20	2011-11-18	13:51:56	Male	1	18	English	2	2	1	2	1	1	1	2	2	4	53	10	DurationModified_2	0	1024	536	4611	0	1	1	1	6009	1398
20	2011-11-18	13:51:56	Male	1	18	English	2	2	1	2	1	1	1	2	2	4	53	57	DurationModified_3	0	2756	1830	8340	0	1	1	1	10163	1823
20	2011-11-18	13:51:56	Male	1	18	English	2	2	1	2	1	1	1	2	2	4	53	20	DurationModified_4	0	839	973	4337	0	1	1	1	5556	1219
20	2011-11-18	13:51:56	Male	1	18	English	2	2	1	2	1	1	1	2	2	4	53	60	DurationModified_5	0	4599	3951	10891	0	1	1	1	11584	693
20	2011-11-18	13:51:56	Male	1	18	English	2	2	1	2	1	1	1	2	2	4	53	6	DurationModified_6	0	420	382	2895	1	1	1	1	4512	1617
20	2011-11-18	13:51:56	Male	1	18	English	2	2	1	2	1	1	1	2	2	4	53	23	DurationModified_7	0	2579	1297	6154	0	1	1	1	7593	1439
20	2011-11-18	13:51:56	Male	1	18	English	2	2	1	2	1	1	1	2	2	4	53	59	DurationModified_8	0	3662	3013	9210	0	1	1	1	12996	3786
20	2011-11-18	13:51:56	Male	1	18	English	2	2	1	2	1	1	1	2	2	4	53	37	DurationModified_9	0	1583	1321	5504	0	1	1	1	6538	1034
20	2011-11-18	13:51:56	Male	1	18	English	2	2	1	2	1	1	1	2	2	4	53	29	DurationModified_10	0	2888	3611	9173	1	1	1	1	10163	990
20	2011-11-18	13:51:56	Male	1	18	English	2	2	1	2	1	1	1	2	2	4	53	32	DurationModified_11	0	2938	3324	8308	0	1	1	1	9416	1108
20	2011-11-18	13:51:56	Male	1	18	English	2	2	1	2	1	1	1	2	2	4	53	19	DurationModified_12	0	1900	1279	5285	0	1	1	1	6319	1034
20	2011-11-18	13:51:56	Male	1	18	English	2	2	1	2	1	1	1	2	2	4	53	44	SameVocalizer_1	1	1163	1175	5347	1	1	1	1	6410	1063
20	2011-11-18	13:51:56	Male	1	18	English	2	2	1	2	1	1	1	2	2	4	53	27	SameVocalizer_2	1	950	1175	4623	1	1	1	1	6720	2097
20	2011-11-18	13:51:56	Male	1	18	English	2	2	1	2	1	1	1	2	2	4	53	43	SameVocalizer_3	1	950	1084	5338	1	1	2	0	7220	1882
20	2011-11-18	13:51:56	Male	1	18	English	2	2	1	2	1	1	1	2	2	4	53	22	SameVocalizer_4	1	1163	1175	6044	1	1	1	1	7639	1595
20	2011-11-18	13:51:56	Male	1	18	English	2	2	1	2	1	1	1	2	2	4	53	53	SameVocalizer_5	1	1250	870	4270	0	1	2	0	5532	1262
20	2011-11-18	13:51:56	Male	1	18	English	2	2	1	2	1	1	1	2	2	4	53	18	SameVocalizer_6	1	1305	1044	4409	0	1	1	1	5406	997
20	2011-11-18	13:51:56	Male	1	18	English	2	2	1	2	1	1	1	2	2	4	53	50	SameVocalizer_7	1	1305	891	4439	0	1	1	1	6329	1890
20	2011-11-18	13:51:56	Male	1	18	English	2	2	1	2	1	1	1	2	2	4	53	21	SameVocalizer_8	1	487	468	3307	1	1	2	0	4364	1057
20	2011-11-18	13:51:56	Male	1	18	English	2	2	1	2	1	1	1	2	2	4	53	26	SameVocalizer_9	1	1818	1794	5841	1	1	2	0	7158	1317
20	2011-11-18	13:51:56	Male	1	18	English	2	2	1	2	1	1	1	2	2	4	53	9	SameVocalizer_10	1	466	496	3212	1	1	1	1	4472	1260
20	2011-11-18	13:51:56	Male	1	18	English	2	2	1	2	1	1	1	2	2	4	53	55	SameVocalizer_11	1	496	636	3415	1	1	2	0	4663	1248
20	2011-11-18	13:51:56	Male	1	18	English	2	2	1	2	1	1	1	2	2	4	53	24	SameVocalizer_12	1	1752	2024	5978	0	1	1	1	7733	1755
20	2011-11-18	13:51:56	Male	1	18	English	2	2	1	2	1	1	1	2	2	4	53	58	SameVocalizer_13	1	1418	1326	5210	0	1	1	1	7117	1907
20	2011-11-18	13:51:56	Male	1	18	English	2	2	1	2	1	1	1	2	2	4	53	1	SameVocalizer_14	1	677	679	3760	0	1	1	1	8226	4466
20	2011-11-18	13:51:56	Male	1	18	English	2	2	1	2	1	1	1	2	2	4	53	7	SameVocalizer_15	1	677	990	4003	0	1	2	0	4857	854
20	2011-11-18	13:51:56	Male	1	18	English	2	2	1	2	1	1	1	2	2	4	53	51	SameVocalizer_16	1	3636	4663	10677	0	1	2	0	11665	988
20	2011-11-18	13:51:56	Male	1	18	English	2	2	1	2	1	1	1	2	2	4	53	49	SameVocalizer_17	1	1635	1326	5182	0	1	2	0	6461	1279
20	2011-11-18	13:51:56	Male	1	18	English	2	2	1	2	1	1	1	2	2	4	53	15	SameVocalizer_18	1	533	659	3443	0	1	1	1	5852	2409
20	2011-11-18	13:51:56	Male	1	18	English	2	2	1	2	1	1	1	2	2	4	53	8	SameVocalizer_19	1	2078	1955	6320	0	1	2	0	7078	758
20	2011-11-18	13:51:56	Male	1	18	English	2	2	1	2	1	1	1	2	2	4	53	11	SameVocalizer_20	1	2050	1517	5594	0	1	1	1	7186	1592
20	2011-11-18	13:51:56	Male	1	18	English	2	2	1	2	1	1	1	2	2	4	53	54	SameVocalizer_21	1	898	1517	4555	0	1	1	1	8193	3638
20	2011-11-18	13:51:56	Male	1	18	English	2	2	1	2	1	1	1	2	2	4	53	13	SameVocalizer_22	1	641	389	3506	0	1	1	1	4891	1385
20	2011-11-18	13:51:56	Male	1	18	English	2	2	1	2	1	1	1	2	2	4	53	38	SameVocalizer_23	1	6076	7904	16542	0	1	2	0	18907	2365
20	2011-11-18	13:51:56	Male	1	18	English	2	2	1	2	1	1	1	2	2	4	53	35	SameVocalizer_24	1	1290	1262	4642	0	1	1	1	5788	1146
20	2011-11-18	13:51:56	Male	1	18	English	2	2	1	2	1	1	1	2	2	4	53	46	DifferentVocalizer_1	2	893	679	3725	0	2	1	0	5770	2045
20	2011-11-18	13:51:56	Male	1	18	English	2	2	1	2	1	1	1	2	2	4	53	56	DifferentVocalizer_2	2	1351	1084	4823	1	2	2	1	7405	2582
20	2011-11-18	13:51:56	Male	1	18	English	2	2	1	2	1	1	1	2	2	4	53	41	DifferentVocalizer_3	2	1351	1175	5427	1	2	1	0	6392	965
20	2011-11-18	13:51:56	Male	1	18	English	2	2	1	2	1	1	1	2	2	4	53	48	DifferentVocalizer_4	2	891	665	3640	0	2	2	1	5422	1782
20	2011-11-18	13:51:56	Male	1	18	English	2	2	1	2	1	1	1	2	2	4	53	16	DifferentVocalizer_5	2	1818	1831	5708	1	2	2	1	7118	1410
20	2011-11-18	13:51:56	Male	1	18	English	2	2	1	2	1	1	1	2	2	4	53	42	DifferentVocalizer_6	2	487	371	3323	1	2	2	1	4241	918
20	2011-11-18	13:51:56	Male	1	18	English	2	2	1	2	1	1	1	2	2	4	53	30	DifferentVocalizer_7	2	2923	2782	8110	1	2	1	0	9003	893
20	2011-11-18	13:51:56	Male	1	18	English	2	2	1	2	1	1	1	2	2	4	53	39	DifferentVocalizer_8	2	636	749	3523	1	2	2	1	4534	1011
20	2011-11-18	13:51:56	Male	1	18	English	2	2	1	2	1	1	1	2	2	4	53	31	DifferentVocalizer_9	2	1726	1134	6700	0	2	2	1	8357	1657
20	2011-11-18	13:51:56	Male	1	18	English	2	2	1	2	1	1	1	2	2	4	53	34	DifferentVocalizer_10	2	888	870	4015	0	2	1	0	5049	1034
20	2011-11-18	13:51:56	Male	1	18	English	2	2	1	2	1	1	1	2	2	4	53	25	DifferentVocalizer_11	2	677	893	3824	0	2	1	0	6118	2294
20	2011-11-18	13:51:56	Male	1	18	English	2	2	1	2	1	1	1	2	2	4	53	5	DifferentVocalizer_12	2	3365	4632	10086	1	2	1	0	11546	1460
20	2011-11-18	13:51:56	Male	1	18	English	2	2	1	2	1	1	1	2	2	4	53	40	DifferentVocalizer_13	2	1326	1301	4776	0	2	2	1	6954	2178
20	2011-11-18	13:51:56	Male	1	18	English	2	2	1	2	1	1	1	2	2	4	53	4	DifferentVocalizer_14	2	1583	1517	5407	0	2	2	1	9055	3648
20	2011-11-18	13:51:56	Male	1	18	English	2	2	1	2	1	1	1	2	2	4	53	17	DifferentVocalizer_15	2	487	562	3424	1	2	2	1	5830	2406
20	2011-11-18	13:51:56	Male	1	18	English	2	2	1	2	1	1	1	2	2	4	53	3	DifferentVocalizer_16	2	945	1259	4568	0	2	1	0	6164	1596
20	2011-11-18	13:51:56	Male	1	18	English	2	2	1	2	1	1	1	2	2	4	53	52	DifferentVocalizer_17	2	645	420	3120	0	2	2	1	4464	1344
20	2011-11-18	13:51:56	Male	1	18	English	2	2	1	2	1	1	1	2	2	4	53	45	DifferentVocalizer_18	2	1170	1173	5887	0	2	2	1	6949	1062
20	2011-11-18	13:51:56	Male	1	18	English	2	2	1	2	1	1	1	2	2	4	53	28	DifferentVocalizer_19	2	1794	1044	5306	0	2	2	1	6448	1142
20	2011-11-18	13:51:56	Male	1	18	English	2	2	1	2	1	1	1	2	2	4	53	33	DifferentVocalizer_20	2	916	1046	3982	0	2	2	1	5775	1793
20	2011-11-18	13:51:56	Male	1	18	English	2	2	1	2	1	1	1	2	2	4	53	36	DifferentVocalizer_21	2	916	1046	3982	0	2	2	1	7500	3518
20	2011-11-18	13:51:56	Male	1	18	English	2	2	1	2	1	1	1	2	2	4	53	14	DifferentVocalizer_22	2	916	757	4117	0	2	1	0	6435	2318
20	2011-11-18	13:51:56	Male	1	18	English	2	2	1	2	1	1	1	2	2	4	53	12	DifferentVocalizer_23	2	2581	2362	7251	0	2	2	1	9090	1839
20	2011-11-18	13:51:56	Male	1	18	English	2	2	1	2	1	1	1	2	2	4	53	2	DifferentVocalizer_24	2	1290	1300	4623	0	2	2	1	6042	1419
21	2011-11-18	14:38:40	Female	0	41	English	5	1	1	1	3	1	1	3	3	5	79	46	DurationModified_1	0	1516	1006	5927	0	1	1	1	6447	520
21	2011-11-18	14:38:40	Female	0	41	English	5	1	1	1	3	1	1	3	3	5	79	21	DurationModified_2	0	1024	536	4611	0	1	1	1	5797	1186
21	2011-11-18	14:38:40	Female	0	41	English	5	1	1	1	3	1	1	3	3	5	79	58	DurationModified_3	0	2756	1830	8340	0	1	1	1	9379	1039
21	2011-11-18	14:38:40	Female	0	41	English	5	1	1	1	3	1	1	3	3	5	79	4	DurationModified_4	0	839	973	4337	0	1	1	1	6070	1733
21	2011-11-18	14:38:40	Female	0	41	English	5	1	1	1	3	1	1	3	3	5	79	55	DurationModified_5	0	4599	3951	10891	0	1	1	1	12365	1474
21	2011-11-18	14:38:40	Female	0	41	English	5	1	1	1	3	1	1	3	3	5	79	40	DurationModified_6	0	420	382	2895	1	1	1	1	3946	1051
21	2011-11-18	14:38:40	Female	0	41	English	5	1	1	1	3	1	1	3	3	5	79	47	DurationModified_7	0	2579	1297	6154	0	1	1	1	6998	844
21	2011-11-18	14:38:40	Female	0	41	English	5	1	1	1	3	1	1	3	3	5	79	42	DurationModified_8	0	3662	3013	9210	0	1	1	1	10768	1558
21	2011-11-18	14:38:40	Female	0	41	English	5	1	1	1	3	1	1	3	3	5	79	15	DurationModified_9	0	1583	1321	5504	0	1	1	1	6159	655
21	2011-11-18	14:38:40	Female	0	41	English	5	1	1	1	3	1	1	3	3	5	79	41	DurationModified_10	0	2888	3611	9173	1	1	1	1	9771	598
21	2011-11-18	14:38:40	Female	0	41	English	5	1	1	1	3	1	1	3	3	5	79	26	DurationModified_11	0	2938	3324	8308	0	1	1	1	8179	-129
21	2011-11-18	14:38:40	Female	0	41	English	5	1	1	1	3	1	1	3	3	5	79	6	DurationModified_12	0	1900	1279	5285	0	1	1	1	6392	1107
21	2011-11-18	14:38:40	Female	0	41	English	5	1	1	1	3	1	1	3	3	5	79	1	SameVocalizer_1	1	1163	1175	5347	1	1	1	1	8515	3168
21	2011-11-18	14:38:40	Female	0	41	English	5	1	1	1	3	1	1	3	3	5	79	36	SameVocalizer_2	1	950	1175	4623	1	1	2	0	7534	2911
21	2011-11-18	14:38:40	Female	0	41	English	5	1	1	1	3	1	1	3	3	5	79	37	SameVocalizer_3	1	950	1084	5338	1	1	1	1	6036	698
21	2011-11-18	14:38:40	Female	0	41	English	5	1	1	1	3	1	1	3	3	5	79	50	SameVocalizer_4	1	1163	1175	6044	1	1	2	0	7711	1667
21	2011-11-18	14:38:40	Female	0	41	English	5	1	1	1	3	1	1	3	3	5	79	59	SameVocalizer_5	1	1250	870	4270	0	1	2	0	6034	1764
21	2011-11-18	14:38:40	Female	0	41	English	5	1	1	1	3	1	1	3	3	5	79	56	SameVocalizer_6	1	1305	1044	4409	0	1	1	1	5142	733
21	2011-11-18	14:38:40	Female	0	41	English	5	1	1	1	3	1	1	3	3	5	79	43	SameVocalizer_7	1	1305	891	4439	0	1	2	0	6439	2000
21	2011-11-18	14:38:40	Female	0	41	English	5	1	1	1	3	1	1	3	3	5	79	31	SameVocalizer_8	1	487	468	3307	1	1	1	1	7059	3752
21	2011-11-18	14:38:40	Female	0	41	English	5	1	1	1	3	1	1	3	3	5	79	57	SameVocalizer_9	1	1818	1794	5841	1	1	1	1	6356	515
21	2011-11-18	14:38:40	Female	0	41	English	5	1	1	1	3	1	1	3	3	5	79	28	SameVocalizer_10	1	466	496	3212	1	1	1	1	3974	762
21	2011-11-18	14:38:40	Female	0	41	English	5	1	1	1	3	1	1	3	3	5	79	48	SameVocalizer_11	1	496	636	3415	1	1	1	1	4271	856
21	2011-11-18	14:38:40	Female	0	41	English	5	1	1	1	3	1	1	3	3	5	79	25	SameVocalizer_12	1	1752	2024	5978	0	1	2	0	7009	1031
21	2011-11-18	14:38:40	Female	0	41	English	5	1	1	1	3	1	1	3	3	5	79	19	SameVocalizer_13	1	1418	1326	5210	0	1	1	1	6162	952
21	2011-11-18	14:38:40	Female	0	41	English	5	1	1	1	3	1	1	3	3	5	79	20	SameVocalizer_14	1	677	679	3760	0	1	1	1	4502	742
21	2011-11-18	14:38:40	Female	0	41	English	5	1	1	1	3	1	1	3	3	5	79	35	SameVocalizer_15	1	677	990	4003	0	1	1	1	4814	811
21	2011-11-18	14:38:40	Female	0	41	English	5	1	1	1	3	1	1	3	3	5	79	39	SameVocalizer_16	1	3636	4663	10677	0	1	1	1	13496	2819
21	2011-11-18	14:38:40	Female	0	41	English	5	1	1	1	3	1	1	3	3	5	79	45	SameVocalizer_17	1	1635	1326	5182	0	1	1	1	6588	1406
21	2011-11-18	14:38:40	Female	0	41	English	5	1	1	1	3	1	1	3	3	5	79	11	SameVocalizer_18	1	533	659	3443	0	1	1	1	5357	1914
21	2011-11-18	14:38:40	Female	0	41	English	5	1	1	1	3	1	1	3	3	5	79	34	SameVocalizer_19	1	2078	1955	6320	0	1	1	1	7131	811
21	2011-11-18	14:38:40	Female	0	41	English	5	1	1	1	3	1	1	3	3	5	79	17	SameVocalizer_20	1	2050	1517	5594	0	1	1	1	6199	605
21	2011-11-18	14:38:40	Female	0	41	English	5	1	1	1	3	1	1	3	3	5	79	60	SameVocalizer_21	1	898	1517	4555	0	1	2	0	5173	618
21	2011-11-18	14:38:40	Female	0	41	English	5	1	1	1	3	1	1	3	3	5	79	22	SameVocalizer_22	1	641	389	3506	0	1	1	1	4905	1399
21	2011-11-18	14:38:40	Female	0	41	English	5	1	1	1	3	1	1	3	3	5	79	18	SameVocalizer_23	1	6076	7904	16542	0	1	1	1	17300	758
21	2011-11-18	14:38:40	Female	0	41	English	5	1	1	1	3	1	1	3	3	5	79	27	SameVocalizer_24	1	1290	1262	4642	0	1	1	1	9027	4385
21	2011-11-18	14:38:40	Female	0	41	English	5	1	1	1	3	1	1	3	3	5	79	32	DifferentVocalizer_1	2	893	679	3725	0	2	1	0	6519	2794
21	2011-11-18	14:38:40	Female	0	41	English	5	1	1	1	3	1	1	3	3	5	79	38	DifferentVocalizer_2	2	1351	1084	4823	1	2	2	1	6223	1400
21	2011-11-18	14:38:40	Female	0	41	English	5	1	1	1	3	1	1	3	3	5	79	8	DifferentVocalizer_3	2	1351	1175	5427	1	2	1	0	6941	1514
21	2011-11-18	14:38:40	Female	0	41	English	5	1	1	1	3	1	1	3	3	5	79	53	DifferentVocalizer_4	2	891	665	3640	0	2	2	1	5535	1895
21	2011-11-18	14:38:40	Female	0	41	English	5	1	1	1	3	1	1	3	3	5	79	16	DifferentVocalizer_5	2	1818	1831	5708	1	2	2	1	6414	706
21	2011-11-18	14:38:40	Female	0	41	English	5	1	1	1	3	1	1	3	3	5	79	13	DifferentVocalizer_6	2	487	371	3323	1	2	2	1	4626	1303
21	2011-11-18	14:38:40	Female	0	41	English	5	1	1	1	3	1	1	3	3	5	79	29	DifferentVocalizer_7	2	2923	2782	8110	1	2	2	1	8979	869
21	2011-11-18	14:38:40	Female	0	41	English	5	1	1	1	3	1	1	3	3	5	79	14	DifferentVocalizer_8	2	636	749	3523	1	2	1	0	4540	1017
21	2011-11-18	14:38:40	Female	0	41	English	5	1	1	1	3	1	1	3	3	5	79	52	DifferentVocalizer_9	2	1726	1134	6700	0	2	2	1	7223	523
21	2011-11-18	14:38:40	Female	0	41	English	5	1	1	1	3	1	1	3	3	5	79	54	DifferentVocalizer_10	2	888	870	4015	0	2	2	1	5416	1401
21	2011-11-18	14:38:40	Female	0	41	English	5	1	1	1	3	1	1	3	3	5	79	2	DifferentVocalizer_11	2	677	893	3824	0	2	1	0	5750	1926
21	2011-11-18	14:38:40	Female	0	41	English	5	1	1	1	3	1	1	3	3	5	79	10	DifferentVocalizer_12	2	3365	4632	10086	1	2	2	1	10406	320
21	2011-11-18	14:38:40	Female	0	41	English	5	1	1	1	3	1	1	3	3	5	79	5	DifferentVocalizer_13	2	1326	1301	4776	0	2	2	1	6030	1254
21	2011-11-18	14:38:40	Female	0	41	English	5	1	1	1	3	1	1	3	3	5	79	23	DifferentVocalizer_14	2	1583	1517	5407	0	2	2	1	6065	658
21	2011-11-18	14:38:40	Female	0	41	English	5	1	1	1	3	1	1	3	3	5	79	33	DifferentVocalizer_15	2	487	562	3424	1	2	2	1	7270	3846
21	2011-11-18	14:38:40	Female	0	41	English	5	1	1	1	3	1	1	3	3	5	79	7	DifferentVocalizer_16	2	945	1259	4568	0	2	1	0	7708	3140
21	2011-11-18	14:38:40	Female	0	41	English	5	1	1	1	3	1	1	3	3	5	79	3	DifferentVocalizer_17	2	645	420	3120	0	2	2	1	5384	2264
21	2011-11-18	14:38:40	Female	0	41	English	5	1	1	1	3	1	1	3	3	5	79	51	DifferentVocalizer_18	2	1170	1173	5887	0	2	2	1	6147	260
21	2011-11-18	14:38:40	Female	0	41	English	5	1	1	1	3	1	1	3	3	5	79	49	DifferentVocalizer_19	2	1794	1044	5306	0	2	2	1	6957	1651
21	2011-11-18	14:38:40	Female	0	41	English	5	1	1	1	3	1	1	3	3	5	79	30	DifferentVocalizer_20	2	916	1046	3982	0	2	2	1	5203	1221
21	2011-11-18	14:38:40	Female	0	41	English	5	1	1	1	3	1	1	3	3	5	79	9	DifferentVocalizer_21	2	916	1046	3982	0	2	2	1	5414	1432
21	2011-11-18	14:38:40	Female	0	41	English	5	1	1	1	3	1	1	3	3	5	79	12	DifferentVocalizer_22	2	916	757	4117	0	2	2	1	5708	1591
21	2011-11-18	14:38:40	Female	0	41	English	5	1	1	1	3	1	1	3	3	5	79	24	DifferentVocalizer_23	2	2581	2362	7251	0	2	2	1	8928	1677
21	2011-11-18	14:38:40	Female	0	41	English	5	1	1	1	3	1	1	3	3	5	79	44	DifferentVocalizer_24	2	1290	1300	4623	0	2	2	1	5465	842
22	2011-11-21	12:07:20	Female	0	21	English	5	1	2	2	1	2	3	4	4	4	39	31	DurationModified_1	0	1516	1006	5927	0	1	1	1	6326	399
22	2011-11-21	12:07:20	Female	0	21	English	5	1	2	2	1	2	3	4	4	4	39	10	DurationModified_2	0	1024	536	4611	0	1	1	1	5868	1257
22	2011-11-21	12:07:20	Female	0	21	English	5	1	2	2	1	2	3	4	4	4	39	49	DurationModified_3	0	2756	1830	8340	0	1	1	1	8760	420
22	2011-11-21	12:07:20	Female	0	21	English	5	1	2	2	1	2	3	4	4	4	39	53	DurationModified_4	0	839	973	4337	0	1	1	1	5391	1054
22	2011-11-21	12:07:20	Female	0	21	English	5	1	2	2	1	2	3	4	4	4	39	3	DurationModified_5	0	4599	3951	10891	0	1	1	1	11747	856
22	2011-11-21	12:07:20	Female	0	21	English	5	1	2	2	1	2	3	4	4	4	39	8	DurationModified_6	0	420	382	2895	1	1	1	1	4037	1142
22	2011-11-21	12:07:20	Female	0	21	English	5	1	2	2	1	2	3	4	4	4	39	37	DurationModified_7	0	2579	1297	6154	0	1	1	1	7126	972
22	2011-11-21	12:07:20	Female	0	21	English	5	1	2	2	1	2	3	4	4	4	39	59	DurationModified_8	0	3662	3013	9210	0	1	1	1	10330	1120
22	2011-11-21	12:07:20	Female	0	21	English	5	1	2	2	1	2	3	4	4	4	39	58	DurationModified_9	0	1583	1321	5504	0	1	1	1	6052	548
22	2011-11-21	12:07:20	Female	0	21	English	5	1	2	2	1	2	3	4	4	4	39	15	DurationModified_10	0	2888	3611	9173	1	1	1	1	10090	917
22	2011-11-21	12:07:20	Female	0	21	English	5	1	2	2	1	2	3	4	4	4	39	27	DurationModified_11	0	2938	3324	8308	0	1	1	1	8831	523
22	2011-11-21	12:07:20	Female	0	21	English	5	1	2	2	1	2	3	4	4	4	39	41	DurationModified_12	0	1900	1279	5285	0	1	1	1	7285	2000
22	2011-11-21	12:07:20	Female	0	21	English	5	1	2	2	1	2	3	4	4	4	39	32	SameVocalizer_1	1	1163	1175	5347	1	1	1	1	5656	309
22	2011-11-21	12:07:20	Female	0	21	English	5	1	2	2	1	2	3	4	4	4	39	7	SameVocalizer_2	1	950	1175	4623	1	1	1	1	6054	1431
22	2011-11-21	12:07:20	Female	0	21	English	5	1	2	2	1	2	3	4	4	4	39	51	SameVocalizer_3	1	950	1084	5338	1	1	2	0	6249	911
22	2011-11-21	12:07:20	Female	0	21	English	5	1	2	2	1	2	3	4	4	4	39	55	SameVocalizer_4	1	1163	1175	6044	1	1	1	1	6980	936
22	2011-11-21	12:07:20	Female	0	21	English	5	1	2	2	1	2	3	4	4	4	39	56	SameVocalizer_5	1	1250	870	4270	0	1	2	0	5770	1500
22	2011-11-21	12:07:20	Female	0	21	English	5	1	2	2	1	2	3	4	4	4	39	43	SameVocalizer_6	1	1305	1044	4409	0	1	1	1	5152	743
22	2011-11-21	12:07:20	Female	0	21	English	5	1	2	2	1	2	3	4	4	4	39	21	SameVocalizer_7	1	1305	891	4439	0	1	1	1	6016	1577
22	2011-11-21	12:07:20	Female	0	21	English	5	1	2	2	1	2	3	4	4	4	39	29	SameVocalizer_8	1	487	468	3307	1	1	1	1	4519	1212
22	2011-11-21	12:07:20	Female	0	21	English	5	1	2	2	1	2	3	4	4	4	39	23	SameVocalizer_9	1	1818	1794	5841	1	1	1	1	6350	509
22	2011-11-21	12:07:20	Female	0	21	English	5	1	2	2	1	2	3	4	4	4	39	60	SameVocalizer_10	1	466	496	3212	1	1	2	0	5783	2571
22	2011-11-21	12:07:20	Female	0	21	English	5	1	2	2	1	2	3	4	4	4	39	57	SameVocalizer_11	1	496	636	3415	1	1	1	1	4022	607
22	2011-11-21	12:07:20	Female	0	21	English	5	1	2	2	1	2	3	4	4	4	39	24	SameVocalizer_12	1	1752	2024	5978	0	1	2	0	7734	1756
22	2011-11-21	12:07:20	Female	0	21	English	5	1	2	2	1	2	3	4	4	4	39	40	SameVocalizer_13	1	1418	1326	5210	0	1	1	1	6021	811
22	2011-11-21	12:07:20	Female	0	21	English	5	1	2	2	1	2	3	4	4	4	39	19	SameVocalizer_14	1	677	679	3760	0	1	1	1	4526	766
22	2011-11-21	12:07:20	Female	0	21	English	5	1	2	2	1	2	3	4	4	4	39	47	SameVocalizer_15	1	677	990	4003	0	1	1	1	4713	710
22	2011-11-21	12:07:20	Female	0	21	English	5	1	2	2	1	2	3	4	4	4	39	33	SameVocalizer_16	1	3636	4663	10677	0	1	1	1	11209	532
22	2011-11-21	12:07:20	Female	0	21	English	5	1	2	2	1	2	3	4	4	4	39	22	SameVocalizer_17	1	1635	1326	5182	0	1	1	1	5774	592
22	2011-11-21	12:07:20	Female	0	21	English	5	1	2	2	1	2	3	4	4	4	39	54	SameVocalizer_18	1	533	659	3443	0	1	1	1	4812	1369
22	2011-11-21	12:07:20	Female	0	21	English	5	1	2	2	1	2	3	4	4	4	39	6	SameVocalizer_19	1	2078	1955	6320	0	1	1	1	8007	1687
22	2011-11-21	12:07:20	Female	0	21	English	5	1	2	2	1	2	3	4	4	4	39	17	SameVocalizer_20	1	2050	1517	5594	0	1	1	1	8606	3012
22	2011-11-21	12:07:20	Female	0	21	English	5	1	2	2	1	2	3	4	4	4	39	20	SameVocalizer_21	1	898	1517	4555	0	1	2	0	4934	379
22	2011-11-21	12:07:20	Female	0	21	English	5	1	2	2	1	2	3	4	4	4	39	12	SameVocalizer_22	1	641	389	3506	0	1	1	1	4691	1185
22	2011-11-21	12:07:20	Female	0	21	English	5	1	2	2	1	2	3	4	4	4	39	11	SameVocalizer_23	1	6076	7904	16542	0	1	1	1	17352	810
22	2011-11-21	12:07:20	Female	0	21	English	5	1	2	2	1	2	3	4	4	4	39	38	SameVocalizer_24	1	1290	1262	4642	0	1	1	1	5297	655
22	2011-11-21	12:07:20	Female	0	21	English	5	1	2	2	1	2	3	4	4	4	39	26	DifferentVocalizer_1	2	893	679	3725	0	2	1	0	4532	807
22	2011-11-21	12:07:20	Female	0	21	English	5	1	2	2	1	2	3	4	4	4	39	36	DifferentVocalizer_2	2	1351	1084	4823	1	2	2	1	6801	1978
22	2011-11-21	12:07:20	Female	0	21	English	5	1	2	2	1	2	3	4	4	4	39	5	DifferentVocalizer_3	2	1351	1175	5427	1	2	2	1	6173	746
22	2011-11-21	12:07:20	Female	0	21	English	5	1	2	2	1	2	3	4	4	4	39	30	DifferentVocalizer_4	2	891	665	3640	0	2	2	1	3964	324
22	2011-11-21	12:07:20	Female	0	21	English	5	1	2	2	1	2	3	4	4	4	39	1	DifferentVocalizer_5	2	1818	1831	5708	1	2	2	1	9024	3316
22	2011-11-21	12:07:20	Female	0	21	English	5	1	2	2	1	2	3	4	4	4	39	25	DifferentVocalizer_6	2	487	371	3323	1	2	2	1	4002	679
22	2011-11-21	12:07:20	Female	0	21	English	5	1	2	2	1	2	3	4	4	4	39	42	DifferentVocalizer_7	2	2923	2782	8110	1	2	1	0	8557	447
22	2011-11-21	12:07:20	Female	0	21	English	5	1	2	2	1	2	3	4	4	4	39	2	DifferentVocalizer_8	2	636	749	3523	1	2	1	0	4960	1437
22	2011-11-21	12:07:20	Female	0	21	English	5	1	2	2	1	2	3	4	4	4	39	52	DifferentVocalizer_9	2	1726	1134	6700	0	2	2	1	7286	586
22	2011-11-21	12:07:20	Female	0	21	English	5	1	2	2	1	2	3	4	4	4	39	18	DifferentVocalizer_10	2	888	870	4015	0	2	2	1	4678	663
22	2011-11-21	12:07:20	Female	0	21	English	5	1	2	2	1	2	3	4	4	4	39	4	DifferentVocalizer_11	2	677	893	3824	0	2	1	0	5209	1385
22	2011-11-21	12:07:20	Female	0	21	English	5	1	2	2	1	2	3	4	4	4	39	28	DifferentVocalizer_12	2	3365	4632	10086	1	2	1	0	11815	1729
22	2011-11-21	12:07:20	Female	0	21	English	5	1	2	2	1	2	3	4	4	4	39	39	DifferentVocalizer_13	2	1326	1301	4776	0	2	1	0	5345	569
22	2011-11-21	12:07:20	Female	0	21	English	5	1	2	2	1	2	3	4	4	4	39	48	DifferentVocalizer_14	2	1583	1517	5407	0	2	1	0	6574	1167
22	2011-11-21	12:07:20	Female	0	21	English	5	1	2	2	1	2	3	4	4	4	39	14	DifferentVocalizer_15	2	487	562	3424	1	2	2	1	4067	643
22	2011-11-21	12:07:20	Female	0	21	English	5	1	2	2	1	2	3	4	4	4	39	35	DifferentVocalizer_16	2	945	1259	4568	0	2	2	1	5827	1259
22	2011-11-21	12:07:20	Female	0	21	English	5	1	2	2	1	2	3	4	4	4	39	34	DifferentVocalizer_17	2	645	420	3120	0	2	1	0	3945	825
22	2011-11-21	12:07:20	Female	0	21	English	5	1	2	2	1	2	3	4	4	4	39	45	DifferentVocalizer_18	2	1170	1173	5887	0	2	2	1	6023	136
22	2011-11-21	12:07:20	Female	0	21	English	5	1	2	2	1	2	3	4	4	4	39	44	DifferentVocalizer_19	2	1794	1044	5306	0	2	1	0	7797	2491
22	2011-11-21	12:07:20	Female	0	21	English	5	1	2	2	1	2	3	4	4	4	39	50	DifferentVocalizer_20	2	916	1046	3982	0	2	2	1	4444	462
22	2011-11-21	12:07:20	Female	0	21	English	5	1	2	2	1	2	3	4	4	4	39	46	DifferentVocalizer_21	2	916	1046	3982	0	2	2	1	4611	629
22	2011-11-21	12:07:20	Female	0	21	English	5	1	2	2	1	2	3	4	4	4	39	16	DifferentVocalizer_22	2	916	757	4117	0	2	2	1	4585	468
22	2011-11-21	12:07:20	Female	0	21	English	5	1	2	2	1	2	3	4	4	4	39	13	DifferentVocalizer_23	2	2581	2362	7251	0	2	2	1	8040	789
22	2011-11-21	12:07:20	Female	0	21	English	5	1	2	2	1	2	3	4	4	4	39	9	DifferentVocalizer_24	2	1290	1300	4623	0	2	2	1	5720	1097
23	2011-11-21	14:22:15	Female	0	19	English	4	4	3	3	4	1	1	4	3	4	51	14	DurationModified_1	0	1516	1006	5927	0	1	1	1	6443	516
23	2011-11-21	14:22:15	Female	0	19	English	4	4	3	3	4	1	1	4	3	4	51	54	DurationModified_2	0	1024	536	4611	0	1	1	1	4828	217
23	2011-11-21	14:22:15	Female	0	19	English	4	4	3	3	4	1	1	4	3	4	51	48	DurationModified_3	0	2756	1830	8340	0	1	1	1	7750	-590
23	2011-11-21	14:22:15	Female	0	19	English	4	4	3	3	4	1	1	4	3	4	51	26	DurationModified_4	0	839	973	4337	0	1	1	1	4631	294
23	2011-11-21	14:22:15	Female	0	19	English	4	4	3	3	4	1	1	4	3	4	51	53	DurationModified_5	0	4599	3951	10891	0	1	1	1	10280	-611
23	2011-11-21	14:22:15	Female	0	19	English	4	4	3	3	4	1	1	4	3	4	51	37	DurationModified_6	0	420	382	2895	1	1	1	1	3593	698
23	2011-11-21	14:22:15	Female	0	19	English	4	4	3	3	4	1	1	4	3	4	51	33	DurationModified_7	0	2579	1297	6154	0	1	1	1	6804	650
23	2011-11-21	14:22:15	Female	0	19	English	4	4	3	3	4	1	1	4	3	4	51	11	DurationModified_8	0	3662	3013	9210	0	1	1	1	10087	877
23	2011-11-21	14:22:15	Female	0	19	English	4	4	3	3	4	1	1	4	3	4	51	13	DurationModified_9	0	1583	1321	5504	0	1	1	1	5864	360
23	2011-11-21	14:22:15	Female	0	19	English	4	4	3	3	4	1	1	4	3	4	51	59	DurationModified_10	0	2888	3611	9173	1	1	1	1	9300	127
23	2011-11-21	14:22:15	Female	0	19	English	4	4	3	3	4	1	1	4	3	4	51	44	DurationModified_11	0	2938	3324	8308	0	1	1	1	7200	-1108
23	2011-11-21	14:22:15	Female	0	19	English	4	4	3	3	4	1	1	4	3	4	51	20	DurationModified_12	0	1900	1279	5285	0	1	1	1	5728	443
23	2011-11-21	14:22:15	Female	0	19	English	4	4	3	3	4	1	1	4	3	4	51	25	SameVocalizer_1	1	1163	1175	5347	1	1	1	1	6338	991
23	2011-11-21	14:22:15	Female	0	19	English	4	4	3	3	4	1	1	4	3	4	51	22	SameVocalizer_2	1	950	1175	4623	1	1	1	1	6454	1831
23	2011-11-21	14:22:15	Female	0	19	English	4	4	3	3	4	1	1	4	3	4	51	43	SameVocalizer_3	1	950	1084	5338	1	1	1	1	5410	72
23	2011-11-21	14:22:15	Female	0	19	English	4	4	3	3	4	1	1	4	3	4	51	57	SameVocalizer_4	1	1163	1175	6044	1	1	1	1	9446	3402
23	2011-11-21	14:22:15	Female	0	19	English	4	4	3	3	4	1	1	4	3	4	51	5	SameVocalizer_5	1	1250	870	4270	0	1	1	1	6074	1804
23	2011-11-21	14:22:15	Female	0	19	English	4	4	3	3	4	1	1	4	3	4	51	23	SameVocalizer_6	1	1305	1044	4409	0	1	1	1	5408	999
23	2011-11-21	14:22:15	Female	0	19	English	4	4	3	3	4	1	1	4	3	4	51	42	SameVocalizer_7	1	1305	891	4439	0	1	1	1	5176	737
23	2011-11-21	14:22:15	Female	0	19	English	4	4	3	3	4	1	1	4	3	4	51	2	SameVocalizer_8	1	487	468	3307	1	1	1	1	6018	2711
23	2011-11-21	14:22:15	Female	0	19	English	4	4	3	3	4	1	1	4	3	4	51	4	SameVocalizer_9	1	1818	1794	5841	1	1	1	1	6593	752
23	2011-11-21	14:22:15	Female	0	19	English	4	4	3	3	4	1	1	4	3	4	51	19	SameVocalizer_10	1	466	496	3212	1	1	1	1	3915	703
23	2011-11-21	14:22:15	Female	0	19	English	4	4	3	3	4	1	1	4	3	4	51	45	SameVocalizer_11	1	496	636	3415	1	1	1	1	3541	126
23	2011-11-21	14:22:15	Female	0	19	English	4	4	3	3	4	1	1	4	3	4	51	8	SameVocalizer_12	1	1752	2024	5978	0	1	2	0	7017	1039
23	2011-11-21	14:22:15	Female	0	19	English	4	4	3	3	4	1	1	4	3	4	51	46	SameVocalizer_13	1	1418	1326	5210	0	1	1	1	4857	-353
23	2011-11-21	14:22:15	Female	0	19	English	4	4	3	3	4	1	1	4	3	4	51	52	SameVocalizer_14	1	677	679	3760	0	1	1	1	4175	415
23	2011-11-21	14:22:15	Female	0	19	English	4	4	3	3	4	1	1	4	3	4	51	1	SameVocalizer_15	1	677	990	4003	0	1	1	1	5315	1312
23	2011-11-21	14:22:15	Female	0	19	English	4	4	3	3	4	1	1	4	3	4	51	39	SameVocalizer_16	1	3636	4663	10677	0	1	1	1	11372	695
23	2011-11-21	14:22:15	Female	0	19	English	4	4	3	3	4	1	1	4	3	4	51	35	SameVocalizer_17	1	1635	1326	5182	0	1	1	1	5797	615
23	2011-11-21	14:22:15	Female	0	19	English	4	4	3	3	4	1	1	4	3	4	51	41	SameVocalizer_18	1	533	659	3443	0	1	2	0	4537	1094
23	2011-11-21	14:22:15	Female	0	19	English	4	4	3	3	4	1	1	4	3	4	51	40	SameVocalizer_19	1	2078	1955	6320	0	1	1	1	7184	864
23	2011-11-21	14:22:15	Female	0	19	English	4	4	3	3	4	1	1	4	3	4	51	34	SameVocalizer_20	1	2050	1517	5594	0	1	1	1	6375	781
23	2011-11-21	14:22:15	Female	0	19	English	4	4	3	3	4	1	1	4	3	4	51	16	SameVocalizer_21	1	898	1517	4555	0	1	2	0	5054	499
23	2011-11-21	14:22:15	Female	0	19	English	4	4	3	3	4	1	1	4	3	4	51	58	SameVocalizer_22	1	641	389	3506	0	1	1	1	3749	243
23	2011-11-21	14:22:15	Female	0	19	English	4	4	3	3	4	1	1	4	3	4	51	18	SameVocalizer_23	1	6076	7904	16542	0	1	1	1	17354	812
23	2011-11-21	14:22:15	Female	0	19	English	4	4	3	3	4	1	1	4	3	4	51	55	SameVocalizer_24	1	1290	1262	4642	0	1	1	1	7728	3086
23	2011-11-21	14:22:15	Female	0	19	English	4	4	3	3	4	1	1	4	3	4	51	50	DifferentVocalizer_1	2	893	679	3725	0	2	2	1	5347	1622
23	2011-11-21	14:22:15	Female	0	19	English	4	4	3	3	4	1	1	4	3	4	51	47	DifferentVocalizer_2	2	1351	1084	4823	1	2	2	1	4974	151
23	2011-11-21	14:22:15	Female	0	19	English	4	4	3	3	4	1	1	4	3	4	51	49	DifferentVocalizer_3	2	1351	1175	5427	1	2	2	1	5497	70
23	2011-11-21	14:22:15	Female	0	19	English	4	4	3	3	4	1	1	4	3	4	51	29	DifferentVocalizer_4	2	891	665	3640	0	2	2	1	4337	697
23	2011-11-21	14:22:15	Female	0	19	English	4	4	3	3	4	1	1	4	3	4	51	60	DifferentVocalizer_5	2	1818	1831	5708	1	2	2	1	6001	293
23	2011-11-21	14:22:15	Female	0	19	English	4	4	3	3	4	1	1	4	3	4	51	21	DifferentVocalizer_6	2	487	371	3323	1	2	2	1	4368	1045
23	2011-11-21	14:22:15	Female	0	19	English	4	4	3	3	4	1	1	4	3	4	51	3	DifferentVocalizer_7	2	2923	2782	8110	1	2	2	1	8642	532
23	2011-11-21	14:22:15	Female	0	19	English	4	4	3	3	4	1	1	4	3	4	51	36	DifferentVocalizer_8	2	636	749	3523	1	2	2	1	4206	683
23	2011-11-21	14:22:15	Female	0	19	English	4	4	3	3	4	1	1	4	3	4	51	28	DifferentVocalizer_9	2	1726	1134	6700	0	2	2	1	6777	77
23	2011-11-21	14:22:15	Female	0	19	English	4	4	3	3	4	1	1	4	3	4	51	6	DifferentVocalizer_10	2	888	870	4015	0	2	2	1	5221	1206
23	2011-11-21	14:22:15	Female	0	19	English	4	4	3	3	4	1	1	4	3	4	51	17	DifferentVocalizer_11	2	677	893	3824	0	2	2	1	4043	219
23	2011-11-21	14:22:15	Female	0	19	English	4	4	3	3	4	1	1	4	3	4	51	15	DifferentVocalizer_12	2	3365	4632	10086	1	2	1	0	10284	198
23	2011-11-21	14:22:15	Female	0	19	English	4	4	3	3	4	1	1	4	3	4	51	32	DifferentVocalizer_13	2	1326	1301	4776	0	2	2	1	5427	651
23	2011-11-21	14:22:15	Female	0	19	English	4	4	3	3	4	1	1	4	3	4	51	56	DifferentVocalizer_14	2	1583	1517	5407	0	2	2	1	5767	360
23	2011-11-21	14:22:15	Female	0	19	English	4	4	3	3	4	1	1	4	3	4	51	10	DifferentVocalizer_15	2	487	562	3424	1	2	2	1	4644	1220
23	2011-11-21	14:22:15	Female	0	19	English	4	4	3	3	4	1	1	4	3	4	51	27	DifferentVocalizer_16	2	945	1259	4568	0	2	2	1	5195	627
23	2011-11-21	14:22:15	Female	0	19	English	4	4	3	3	4	1	1	4	3	4	51	30	DifferentVocalizer_17	2	645	420	3120	0	2	2	1	4283	1163
23	2011-11-21	14:22:15	Female	0	19	English	4	4	3	3	4	1	1	4	3	4	51	12	DifferentVocalizer_18	2	1170	1173	5887	0	2	2	1	6020	133
23	2011-11-21	14:22:15	Female	0	19	English	4	4	3	3	4	1	1	4	3	4	51	51	DifferentVocalizer_19	2	1794	1044	5306	0	2	2	1	6010	704
23	2011-11-21	14:22:15	Female	0	19	English	4	4	3	3	4	1	1	4	3	4	51	9	DifferentVocalizer_20	2	916	1046	3982	0	2	2	1	5094	1112
23	2011-11-21	14:22:15	Female	0	19	English	4	4	3	3	4	1	1	4	3	4	51	31	DifferentVocalizer_21	2	916	1046	3982	0	2	2	1	4720	738
23	2011-11-21	14:22:15	Female	0	19	English	4	4	3	3	4	1	1	4	3	4	51	38	DifferentVocalizer_22	2	916	757	4117	0	2	2	1	4418	301
23	2011-11-21	14:22:15	Female	0	19	English	4	4	3	3	4	1	1	4	3	4	51	24	DifferentVocalizer_23	2	2581	2362	7251	0	2	1	0	8272	1021
23	2011-11-21	14:22:15	Female	0	19	English	4	4	3	3	4	1	1	4	3	4	51	7	DifferentVocalizer_24	2	1290	1300	4623	0	2	2	1	5353	730
24	2011-11-28	14:03:52	Female	0	20	English	5	5	5	3	4	3	3	3	3	4	52	43	DurationModified_1	0	1516	1006	5927	0	1	1	1	5989	62
24	2011-11-28	14:03:52	Female	0	20	English	5	5	5	3	4	3	3	3	3	4	52	20	DurationModified_2	0	1024	536	4611	0	1	1	1	5173	562
24	2011-11-28	14:03:52	Female	0	20	English	5	5	5	3	4	3	3	3	3	4	52	40	DurationModified_3	0	2756	1830	8340	0	1	1	1	8509	169
24	2011-11-28	14:03:52	Female	0	20	English	5	5	5	3	4	3	3	3	3	4	52	11	DurationModified_4	0	839	973	4337	0	1	1	1	3953	-384
24	2011-11-28	14:03:52	Female	0	20	English	5	5	5	3	4	3	3	3	3	4	52	27	DurationModified_5	0	4599	3951	10891	0	1	1	1	10807	-84
24	2011-11-28	14:03:52	Female	0	20	English	5	5	5	3	4	3	3	3	3	4	52	30	DurationModified_6	0	420	382	2895	1	1	1	1	3213	318
24	2011-11-28	14:03:52	Female	0	20	English	5	5	5	3	4	3	3	3	3	4	52	25	DurationModified_7	0	2579	1297	6154	0	1	1	1	5812	-342
24	2011-11-28	14:03:52	Female	0	20	English	5	5	5	3	4	3	3	3	3	4	52	1	DurationModified_8	0	3662	3013	9210	0	1	1	1	8611	-599
24	2011-11-28	14:03:52	Female	0	20	English	5	5	5	3	4	3	3	3	3	4	52	49	DurationModified_9	0	1583	1321	5504	0	1	2	0	1763	-3741
24	2011-11-28	14:03:52	Female	0	20	English	5	5	5	3	4	3	3	3	3	4	52	6	DurationModified_10	0	2888	3611	9173	1	1	1	1	6008	-3165
24	2011-11-28	14:03:52	Female	0	20	English	5	5	5	3	4	3	3	3	3	4	52	18	DurationModified_11	0	2938	3324	8308	0	1	1	1	6053	-2255
24	2011-11-28	14:03:52	Female	0	20	English	5	5	5	3	4	3	3	3	3	4	52	24	DurationModified_12	0	1900	1279	5285	0	1	1	1	6555	1270
24	2011-11-28	14:03:52	Female	0	20	English	5	5	5	3	4	3	3	3	3	4	52	41	SameVocalizer_1	1	1163	1175	5347	1	1	1	1	5254	-93
24	2011-11-28	14:03:52	Female	0	20	English	5	5	5	3	4	3	3	3	3	4	52	5	SameVocalizer_2	1	950	1175	4623	1	1	1	1	5857	1234
24	2011-11-28	14:03:52	Female	0	20	English	5	5	5	3	4	3	3	3	3	4	52	8	SameVocalizer_3	1	950	1084	5338	1	1	1	1	5644	306
24	2011-11-28	14:03:52	Female	0	20	English	5	5	5	3	4	3	3	3	3	4	52	16	SameVocalizer_4	1	1163	1175	6044	1	1	1	1	5598	-446
24	2011-11-28	14:03:52	Female	0	20	English	5	5	5	3	4	3	3	3	3	4	52	60	SameVocalizer_5	1	1250	870	4270	0	1	1	1	4846	576
24	2011-11-28	14:03:52	Female	0	20	English	5	5	5	3	4	3	3	3	3	4	52	50	SameVocalizer_6	1	1305	1044	4409	0	1	1	1	4835	426
24	2011-11-28	14:03:52	Female	0	20	English	5	5	5	3	4	3	3	3	3	4	52	48	SameVocalizer_7	1	1305	891	4439	0	1	1	1	4042	-397
24	2011-11-28	14:03:52	Female	0	20	English	5	5	5	3	4	3	3	3	3	4	52	56	SameVocalizer_8	1	487	468	3307	1	1	1	1	3642	335
24	2011-11-28	14:03:52	Female	0	20	English	5	5	5	3	4	3	3	3	3	4	52	45	SameVocalizer_9	1	1818	1794	5841	1	1	2	0	6458	617
24	2011-11-28	14:03:52	Female	0	20	English	5	5	5	3	4	3	3	3	3	4	52	58	SameVocalizer_10	1	466	496	3212	1	1	1	1	4246	1034
24	2011-11-28	14:03:52	Female	0	20	English	5	5	5	3	4	3	3	3	3	4	52	35	SameVocalizer_11	1	496	636	3415	1	1	1	1	3543	128
24	2011-11-28	14:03:52	Female	0	20	English	5	5	5	3	4	3	3	3	3	4	52	29	SameVocalizer_12	1	1752	2024	5978	0	1	2	0	5940	-38
24	2011-11-28	14:03:52	Female	0	20	English	5	5	5	3	4	3	3	3	3	4	52	42	SameVocalizer_13	1	1418	1326	5210	0	1	1	1	5430	220
24	2011-11-28	14:03:52	Female	0	20	English	5	5	5	3	4	3	3	3	3	4	52	28	SameVocalizer_14	1	677	679	3760	0	1	1	1	3781	21
24	2011-11-28	14:03:52	Female	0	20	English	5	5	5	3	4	3	3	3	3	4	52	47	SameVocalizer_15	1	677	990	4003	0	1	1	1	3549	-454
24	2011-11-28	14:03:52	Female	0	20	English	5	5	5	3	4	3	3	3	3	4	52	38	SameVocalizer_16	1	3636	4663	10677	0	1	1	1	7795	-2882
24	2011-11-28	14:03:52	Female	0	20	English	5	5	5	3	4	3	3	3	3	4	52	12	SameVocalizer_17	1	1635	1326	5182	0	1	1	1	5160	-22
24	2011-11-28	14:03:52	Female	0	20	English	5	5	5	3	4	3	3	3	3	4	52	7	SameVocalizer_18	1	533	659	3443	0	1	1	1	4537	1094
24	2011-11-28	14:03:52	Female	0	20	English	5	5	5	3	4	3	3	3	3	4	52	36	SameVocalizer_19	1	2078	1955	6320	0	1	1	1	6189	-131
24	2011-11-28	14:03:52	Female	0	20	English	5	5	5	3	4	3	3	3	3	4	52	46	SameVocalizer_20	1	2050	1517	5594	0	1	1	1	6891	1297
24	2011-11-28	14:03:52	Female	0	20	English	5	5	5	3	4	3	3	3	3	4	52	54	SameVocalizer_21	1	898	1517	4555	0	1	2	0	4730	175
24	2011-11-28	14:03:52	Female	0	20	English	5	5	5	3	4	3	3	3	3	4	52	34	SameVocalizer_22	1	641	389	3506	0	1	1	1	4192	686
24	2011-11-28	14:03:52	Female	0	20	English	5	5	5	3	4	3	3	3	3	4	52	13	SameVocalizer_23	1	6076	7904	16542	0	1	2	0	13046	-3496
24	2011-11-28	14:03:52	Female	0	20	English	5	5	5	3	4	3	3	3	3	4	52	22	SameVocalizer_24	1	1290	1262	4642	0	1	2	0	5164	522
24	2011-11-28	14:03:52	Female	0	20	English	5	5	5	3	4	3	3	3	3	4	52	44	DifferentVocalizer_1	2	893	679	3725	0	2	1	0	4654	929
24	2011-11-28	14:03:52	Female	0	20	English	5	5	5	3	4	3	3	3	3	4	52	26	DifferentVocalizer_2	2	1351	1084	4823	1	2	2	1	6046	1223
24	2011-11-28	14:03:52	Female	0	20	English	5	5	5	3	4	3	3	3	3	4	52	17	DifferentVocalizer_3	2	1351	1175	5427	1	2	1	0	4944	-483
24	2011-11-28	14:03:52	Female	0	20	English	5	5	5	3	4	3	3	3	3	4	52	59	DifferentVocalizer_4	2	891	665	3640	0	2	2	1	4246	606
24	2011-11-28	14:03:52	Female	0	20	English	5	5	5	3	4	3	3	3	3	4	52	57	DifferentVocalizer_5	2	1818	1831	5708	1	2	2	1	1522	-4186
24	2011-11-28	14:03:52	Female	0	20	English	5	5	5	3	4	3	3	3	3	4	52	31	DifferentVocalizer_6	2	487	371	3323	1	2	2	1	3431	108
24	2011-11-28	14:03:52	Female	0	20	English	5	5	5	3	4	3	3	3	3	4	52	52	DifferentVocalizer_7	2	2923	2782	8110	1	2	2	1	5849	-2261
24	2011-11-28	14:03:52	Female	0	20	English	5	5	5	3	4	3	3	3	3	4	52	15	DifferentVocalizer_8	2	636	749	3523	1	2	1	0	4044	521
24	2011-11-28	14:03:52	Female	0	20	English	5	5	5	3	4	3	3	3	3	4	52	55	DifferentVocalizer_9	2	1726	1134	6700	0	2	2	1	6690	-10
24	2011-11-28	14:03:52	Female	0	20	English	5	5	5	3	4	3	3	3	3	4	52	14	DifferentVocalizer_10	2	888	870	4015	0	2	2	1	4250	235
24	2011-11-28	14:03:52	Female	0	20	English	5	5	5	3	4	3	3	3	3	4	52	4	DifferentVocalizer_11	2	677	893	3824	0	2	1	0	4472	648
24	2011-11-28	14:03:52	Female	0	20	English	5	5	5	3	4	3	3	3	3	4	52	23	DifferentVocalizer_12	2	3365	4632	10086	1	2	2	1	3017	-7069
24	2011-11-28	14:03:52	Female	0	20	English	5	5	5	3	4	3	3	3	3	4	52	39	DifferentVocalizer_13	2	1326	1301	4776	0	2	2	1	4178	-598
24	2011-11-28	14:03:52	Female	0	20	English	5	5	5	3	4	3	3	3	3	4	52	10	DifferentVocalizer_14	2	1583	1517	5407	0	2	1	0	4859	-548
24	2011-11-28	14:03:52	Female	0	20	English	5	5	5	3	4	3	3	3	3	4	52	37	DifferentVocalizer_15	2	487	562	3424	1	2	2	1	3502	78
24	2011-11-28	14:03:52	Female	0	20	English	5	5	5	3	4	3	3	3	3	4	52	53	DifferentVocalizer_16	2	945	1259	4568	0	2	2	1	6115	1547
24	2011-11-28	14:03:52	Female	0	20	English	5	5	5	3	4	3	3	3	3	4	52	21	DifferentVocalizer_17	2	645	420	3120	0	2	2	1	3655	535
24	2011-11-28	14:03:52	Female	0	20	English	5	5	5	3	4	3	3	3	3	4	52	33	DifferentVocalizer_18	2	1170	1173	5887	0	2	1	0	6465	578
24	2011-11-28	14:03:52	Female	0	20	English	5	5	5	3	4	3	3	3	3	4	52	32	DifferentVocalizer_19	2	1794	1044	5306	0	2	1	0	5664	358
24	2011-11-28	14:03:52	Female	0	20	English	5	5	5	3	4	3	3	3	3	4	52	9	DifferentVocalizer_20	2	916	1046	3982	0	2	2	1	3972	-10
24	2011-11-28	14:03:52	Female	0	20	English	5	5	5	3	4	3	3	3	3	4	52	51	DifferentVocalizer_21	2	916	1046	3982	0	2	2	1	4868	886
24	2011-11-28	14:03:52	Female	0	20	English	5	5	5	3	4	3	3	3	3	4	52	3	DifferentVocalizer_22	2	916	757	4117	0	2	1	0	4931	814
24	2011-11-28	14:03:52	Female	0	20	English	5	5	5	3	4	3	3	3	3	4	52	19	DifferentVocalizer_23	2	2581	2362	7251	0	2	1	0	7487	236
24	2011-11-28	14:03:52	Female	0	20	English	5	5	5	3	4	3	3	3	3	4	52	2	DifferentVocalizer_24	2	1290	1300	4623	0	2	2	1	6304	1681
25	2011-11-28	15:28:32	Female	0	19	English	4	4	3	3	3	1	1	4	4	5	37	29	DurationModified_1	0	1516	1006	5927	0	1	1	1	7061	1134
25	2011-11-28	15:28:32	Female	0	19	English	4	4	3	3	3	1	1	4	4	5	37	37	DurationModified_2	0	1024	536	4611	0	1	1	1	5615	1004
25	2011-11-28	15:28:32	Female	0	19	English	4	4	3	3	3	1	1	4	4	5	37	58	DurationModified_3	0	2756	1830	8340	0	1	1	1	8793	453
25	2011-11-28	15:28:32	Female	0	19	English	4	4	3	3	3	1	1	4	4	5	37	18	DurationModified_4	0	839	973	4337	0	1	1	1	5126	789
25	2011-11-28	15:28:32	Female	0	19	English	4	4	3	3	3	1	1	4	4	5	37	25	DurationModified_5	0	4599	3951	10891	0	1	1	1	14558	3667
25	2011-11-28	15:28:32	Female	0	19	English	4	4	3	3	3	1	1	4	4	5	37	51	DurationModified_6	0	420	382	2895	1	1	1	1	3615	720
25	2011-11-28	15:28:32	Female	0	19	English	4	4	3	3	3	1	1	4	4	5	37	46	DurationModified_7	0	2579	1297	6154	0	1	1	1	6756	602
25	2011-11-28	15:28:32	Female	0	19	English	4	4	3	3	3	1	1	4	4	5	37	55	DurationModified_8	0	3662	3013	9210	0	1	1	1	12636	3426
25	2011-11-28	15:28:32	Female	0	19	English	4	4	3	3	3	1	1	4	4	5	37	41	DurationModified_9	0	1583	1321	5504	0	1	1	1	7232	1728
25	2011-11-28	15:28:32	Female	0	19	English	4	4	3	3	3	1	1	4	4	5	37	47	DurationModified_10	0	2888	3611	9173	1	1	1	1	9316	143
25	2011-11-28	15:28:32	Female	0	19	English	4	4	3	3	3	1	1	4	4	5	37	17	DurationModified_11	0	2938	3324	8308	0	1	1	1	9711	1403
25	2011-11-28	15:28:32	Female	0	19	English	4	4	3	3	3	1	1	4	4	5	37	33	DurationModified_12	0	1900	1279	5285	0	1	1	1	5996	711
25	2011-11-28	15:28:32	Female	0	19	English	4	4	3	3	3	1	1	4	4	5	37	57	SameVocalizer_1	1	1163	1175	5347	1	1	1	1	5237	-110
25	2011-11-28	15:28:32	Female	0	19	English	4	4	3	3	3	1	1	4	4	5	37	56	SameVocalizer_2	1	950	1175	4623	1	1	1	1	6372	1749
25	2011-11-28	15:28:32	Female	0	19	English	4	4	3	3	3	1	1	4	4	5	37	7	SameVocalizer_3	1	950	1084	5338	1	1	1	1	5673	335
25	2011-11-28	15:28:32	Female	0	19	English	4	4	3	3	3	1	1	4	4	5	37	52	SameVocalizer_4	1	1163	1175	6044	1	1	2	0	6362	318
25	2011-11-28	15:28:32	Female	0	19	English	4	4	3	3	3	1	1	4	4	5	37	48	SameVocalizer_5	1	1250	870	4270	0	1	1	1	5400	1130
25	2011-11-28	15:28:32	Female	0	19	English	4	4	3	3	3	1	1	4	4	5	37	44	SameVocalizer_6	1	1305	1044	4409	0	1	1	1	5393	984
25	2011-11-28	15:28:32	Female	0	19	English	4	4	3	3	3	1	1	4	4	5	37	39	SameVocalizer_7	1	1305	891	4439	0	1	2	0	6205	1766
25	2011-11-28	15:28:32	Female	0	19	English	4	4	3	3	3	1	1	4	4	5	37	15	SameVocalizer_8	1	487	468	3307	1	1	2	0	4424	1117
25	2011-11-28	15:28:32	Female	0	19	English	4	4	3	3	3	1	1	4	4	5	37	34	SameVocalizer_9	1	1818	1794	5841	1	1	1	1	6473	632
25	2011-11-28	15:28:32	Female	0	19	English	4	4	3	3	3	1	1	4	4	5	37	60	SameVocalizer_10	1	466	496	3212	1	1	1	1	3478	266
25	2011-11-28	15:28:32	Female	0	19	English	4	4	3	3	3	1	1	4	4	5	37	40	SameVocalizer_11	1	496	636	3415	1	1	1	1	3966	551
25	2011-11-28	15:28:32	Female	0	19	English	4	4	3	3	3	1	1	4	4	5	37	10	SameVocalizer_12	1	1752	2024	5978	0	1	2	0	6768	790
25	2011-11-28	15:28:32	Female	0	19	English	4	4	3	3	3	1	1	4	4	5	37	49	SameVocalizer_13	1	1418	1326	5210	0	1	1	1	5450	240
25	2011-11-28	15:28:32	Female	0	19	English	4	4	3	3	3	1	1	4	4	5	37	42	SameVocalizer_14	1	677	679	3760	0	1	1	1	5764	2004
25	2011-11-28	15:28:32	Female	0	19	English	4	4	3	3	3	1	1	4	4	5	37	22	SameVocalizer_15	1	677	990	4003	0	1	1	1	4383	380
25	2011-11-28	15:28:32	Female	0	19	English	4	4	3	3	3	1	1	4	4	5	37	19	SameVocalizer_16	1	3636	4663	10677	0	1	1	1	11504	827
25	2011-11-28	15:28:32	Female	0	19	English	4	4	3	3	3	1	1	4	4	5	37	21	SameVocalizer_17	1	1635	1326	5182	0	1	2	0	8454	3272
25	2011-11-28	15:28:32	Female	0	19	English	4	4	3	3	3	1	1	4	4	5	37	12	SameVocalizer_18	1	533	659	3443	0	1	1	1	4871	1428
25	2011-11-28	15:28:32	Female	0	19	English	4	4	3	3	3	1	1	4	4	5	37	8	SameVocalizer_19	1	2078	1955	6320	0	1	2	0	7683	1363
25	2011-11-28	15:28:32	Female	0	19	English	4	4	3	3	3	1	1	4	4	5	37	32	SameVocalizer_20	1	2050	1517	5594	0	1	1	1	6504	910
25	2011-11-28	15:28:32	Female	0	19	English	4	4	3	3	3	1	1	4	4	5	37	38	SameVocalizer_21	1	898	1517	4555	0	1	2	0	4779	224
25	2011-11-28	15:28:32	Female	0	19	English	4	4	3	3	3	1	1	4	4	5	37	59	SameVocalizer_22	1	641	389	3506	0	1	1	1	4026	520
25	2011-11-28	15:28:32	Female	0	19	English	4	4	3	3	3	1	1	4	4	5	37	16	SameVocalizer_23	1	6076	7904	16542	0	1	1	1	17452	910
25	2011-11-28	15:28:32	Female	0	19	English	4	4	3	3	3	1	1	4	4	5	37	30	SameVocalizer_24	1	1290	1262	4642	0	1	2	0	5200	558
25	2011-11-28	15:28:32	Female	0	19	English	4	4	3	3	3	1	1	4	4	5	37	2	DifferentVocalizer_1	2	893	679	3725	0	2	1	0	4795	1070
25	2011-11-28	15:28:32	Female	0	19	English	4	4	3	3	3	1	1	4	4	5	37	1	DifferentVocalizer_2	2	1351	1084	4823	1	2	2	1	5032	209
25	2011-11-28	15:28:32	Female	0	19	English	4	4	3	3	3	1	1	4	4	5	37	5	DifferentVocalizer_3	2	1351	1175	5427	1	2	2	1	5672	245
25	2011-11-28	15:28:32	Female	0	19	English	4	4	3	3	3	1	1	4	4	5	37	14	DifferentVocalizer_4	2	891	665	3640	0	2	2	1	4030	390
25	2011-11-28	15:28:32	Female	0	19	English	4	4	3	3	3	1	1	4	4	5	37	26	DifferentVocalizer_5	2	1818	1831	5708	1	2	2	1	7188	1480
25	2011-11-28	15:28:32	Female	0	19	English	4	4	3	3	3	1	1	4	4	5	37	3	DifferentVocalizer_6	2	487	371	3323	1	2	2	1	3911	588
25	2011-11-28	15:28:32	Female	0	19	English	4	4	3	3	3	1	1	4	4	5	37	6	DifferentVocalizer_7	2	2923	2782	8110	1	2	1	0	8688	578
25	2011-11-28	15:28:32	Female	0	19	English	4	4	3	3	3	1	1	4	4	5	37	20	DifferentVocalizer_8	2	636	749	3523	1	2	2	1	4170	647
25	2011-11-28	15:28:32	Female	0	19	English	4	4	3	3	3	1	1	4	4	5	37	35	DifferentVocalizer_9	2	1726	1134	6700	0	2	2	1	7423	723
25	2011-11-28	15:28:32	Female	0	19	English	4	4	3	3	3	1	1	4	4	5	37	23	DifferentVocalizer_10	2	888	870	4015	0	2	2	1	4655	640
25	2011-11-28	15:28:32	Female	0	19	English	4	4	3	3	3	1	1	4	4	5	37	4	DifferentVocalizer_11	2	677	893	3824	0	2	1	0	4330	506
25	2011-11-28	15:28:32	Female	0	19	English	4	4	3	3	3	1	1	4	4	5	37	43	DifferentVocalizer_12	2	3365	4632	10086	1	2	2	1	10557	471
25	2011-11-28	15:28:32	Female	0	19	English	4	4	3	3	3	1	1	4	4	5	37	36	DifferentVocalizer_13	2	1326	1301	4776	0	2	2	1	4983	207
25	2011-11-28	15:28:32	Female	0	19	English	4	4	3	3	3	1	1	4	4	5	37	11	DifferentVocalizer_14	2	1583	1517	5407	0	2	1	0	7479	2072
25	2011-11-28	15:28:32	Female	0	19	English	4	4	3	3	3	1	1	4	4	5	37	24	DifferentVocalizer_15	2	487	562	3424	1	2	2	1	3793	369
25	2011-11-28	15:28:32	Female	0	19	English	4	4	3	3	3	1	1	4	4	5	37	13	DifferentVocalizer_16	2	945	1259	4568	0	2	2	1	4900	332
25	2011-11-28	15:28:32	Female	0	19	English	4	4	3	3	3	1	1	4	4	5	37	50	DifferentVocalizer_17	2	645	420	3120	0	2	2	1	3743	623
25	2011-11-28	15:28:32	Female	0	19	English	4	4	3	3	3	1	1	4	4	5	37	54	DifferentVocalizer_18	2	1170	1173	5887	0	2	2	1	5910	23
25	2011-11-28	15:28:32	Female	0	19	English	4	4	3	3	3	1	1	4	4	5	37	28	DifferentVocalizer_19	2	1794	1044	5306	0	2	2	1	6777	1471
25	2011-11-28	15:28:32	Female	0	19	English	4	4	3	3	3	1	1	4	4	5	37	45	DifferentVocalizer_20	2	916	1046	3982	0	2	2	1	4809	827
25	2011-11-28	15:28:32	Female	0	19	English	4	4	3	3	3	1	1	4	4	5	37	27	DifferentVocalizer_21	2	916	1046	3982	0	2	2	1	5964	1982
25	2011-11-28	15:28:32	Female	0	19	English	4	4	3	3	3	1	1	4	4	5	37	9	DifferentVocalizer_22	2	916	757	4117	0	2	2	1	6566	2449
25	2011-11-28	15:28:32	Female	0	19	English	4	4	3	3	3	1	1	4	4	5	37	31	DifferentVocalizer_23	2	2581	2362	7251	0	2	1	0	7407	156
25	2011-11-28	15:28:32	Female	0	19	English	4	4	3	3	3	1	1	4	4	5	37	53	DifferentVocalizer_24	2	1290	1300	4623	0	2	2	1	5693	1070
26	2011-11-30	15:57:08	Female	0	18	English	3	1	1	1	3	1	1	2	4	5	58	10	DurationModified_1	0	1516	1006	5927	0	1	1	1	6278	351
26	2011-11-30	15:57:08	Female	0	18	English	3	1	1	1	3	1	1	2	4	5	58	4	DurationModified_2	0	1024	536	4611	0	1	2	0	6320	1709
26	2011-11-30	15:57:08	Female	0	18	English	3	1	1	1	3	1	1	2	4	5	58	40	DurationModified_3	0	2756	1830	8340	0	1	1	1	8074	-266
26	2011-11-30	15:57:08	Female	0	18	English	3	1	1	1	3	1	1	2	4	5	58	52	DurationModified_4	0	839	973	4337	0	1	1	1	3977	-360
26	2011-11-30	15:57:08	Female	0	18	English	3	1	1	1	3	1	1	2	4	5	58	11	DurationModified_5	0	4599	3951	10891	0	1	1	1	10977	86
26	2011-11-30	15:57:08	Female	0	18	English	3	1	1	1	3	1	1	2	4	5	58	48	DurationModified_6	0	420	382	2895	1	1	1	1	3458	563
26	2011-11-30	15:57:08	Female	0	18	English	3	1	1	1	3	1	1	2	4	5	58	20	DurationModified_7	0	2579	1297	6154	0	1	2	0	7040	886
26	2011-11-30	15:57:08	Female	0	18	English	3	1	1	1	3	1	1	2	4	5	58	36	DurationModified_8	0	3662	3013	9210	0	1	1	1	7432	-1778
26	2011-11-30	15:57:08	Female	0	18	English	3	1	1	1	3	1	1	2	4	5	58	17	DurationModified_9	0	1583	1321	5504	0	1	1	1	5601	97
26	2011-11-30	15:57:08	Female	0	18	English	3	1	1	1	3	1	1	2	4	5	58	42	DurationModified_10	0	2888	3611	9173	1	1	1	1	6682	-2491
26	2011-11-30	15:57:08	Female	0	18	English	3	1	1	1	3	1	1	2	4	5	58	28	DurationModified_11	0	2938	3324	8308	0	1	1	1	7996	-312
26	2011-11-30	15:57:08	Female	0	18	English	3	1	1	1	3	1	1	2	4	5	58	38	DurationModified_12	0	1900	1279	5285	0	1	1	1	5350	65
26	2011-11-30	15:57:08	Female	0	18	English	3	1	1	1	3	1	1	2	4	5	58	33	SameVocalizer_1	1	1163	1175	5347	1	1	1	1	5380	33
26	2011-11-30	15:57:08	Female	0	18	English	3	1	1	1	3	1	1	2	4	5	58	44	SameVocalizer_2	1	950	1175	4623	1	1	2	0	5382	759
26	2011-11-30	15:57:08	Female	0	18	English	3	1	1	1	3	1	1	2	4	5	58	35	SameVocalizer_3	1	950	1084	5338	1	1	1	1	5163	-175
26	2011-11-30	15:57:08	Female	0	18	English	3	1	1	1	3	1	1	2	4	5	58	54	SameVocalizer_4	1	1163	1175	6044	1	1	2	0	5671	-373
26	2011-11-30	15:57:08	Female	0	18	English	3	1	1	1	3	1	1	2	4	5	58	37	SameVocalizer_5	1	1250	870	4270	0	1	2	0	4589	319
26	2011-11-30	15:57:08	Female	0	18	English	3	1	1	1	3	1	1	2	4	5	58	39	SameVocalizer_6	1	1305	1044	4409	0	1	1	1	4725	316
26	2011-11-30	15:57:08	Female	0	18	English	3	1	1	1	3	1	1	2	4	5	58	45	SameVocalizer_7	1	1305	891	4439	0	1	2	0	4681	242
26	2011-11-30	15:57:08	Female	0	18	English	3	1	1	1	3	1	1	2	4	5	58	25	SameVocalizer_8	1	487	468	3307	1	1	1	1	4068	761
26	2011-11-30	15:57:08	Female	0	18	English	3	1	1	1	3	1	1	2	4	5	58	1	SameVocalizer_9	1	1818	1794	5841	1	1	2	0	6985	1144
26	2011-11-30	15:57:08	Female	0	18	English	3	1	1	1	3	1	1	2	4	5	58	60	SameVocalizer_10	1	466	496	3212	1	1	1	1	3395	183
26	2011-11-30	15:57:08	Female	0	18	English	3	1	1	1	3	1	1	2	4	5	58	2	SameVocalizer_11	1	496	636	3415	1	1	1	1	4428	1013
26	2011-11-30	15:57:08	Female	0	18	English	3	1	1	1	3	1	1	2	4	5	58	55	SameVocalizer_12	1	1752	2024	5978	0	1	2	0	5798	-180
26	2011-11-30	15:57:08	Female	0	18	English	3	1	1	1	3	1	1	2	4	5	58	49	SameVocalizer_13	1	1418	1326	5210	0	1	1	1	4906	-304
26	2011-11-30	15:57:08	Female	0	18	English	3	1	1	1	3	1	1	2	4	5	58	56	SameVocalizer_14	1	677	679	3760	0	1	1	1	4263	503
26	2011-11-30	15:57:08	Female	0	18	English	3	1	1	1	3	1	1	2	4	5	58	59	SameVocalizer_15	1	677	990	4003	0	1	2	0	4739	736
26	2011-11-30	15:57:08	Female	0	18	English	3	1	1	1	3	1	1	2	4	5	58	7	SameVocalizer_16	1	3636	4663	10677	0	1	1	1	7221	-3456
26	2011-11-30	15:57:08	Female	0	18	English	3	1	1	1	3	1	1	2	4	5	58	3	SameVocalizer_17	1	1635	1326	5182	0	1	2	0	5607	425
26	2011-11-30	15:57:08	Female	0	18	English	3	1	1	1	3	1	1	2	4	5	58	22	SameVocalizer_18	1	533	659	3443	0	1	1	1	3941	498
26	2011-11-30	15:57:08	Female	0	18	English	3	1	1	1	3	1	1	2	4	5	58	47	SameVocalizer_19	1	2078	1955	6320	0	1	1	1	5015	-1305
26	2011-11-30	15:57:08	Female	0	18	English	3	1	1	1	3	1	1	2	4	5	58	57	SameVocalizer_20	1	2050	1517	5594	0	1	1	1	5748	154
26	2011-11-30	15:57:08	Female	0	18	English	3	1	1	1	3	1	1	2	4	5	58	6	SameVocalizer_21	1	898	1517	4555	0	1	2	0	4271	-284
26	2011-11-30	15:57:08	Female	0	18	English	3	1	1	1	3	1	1	2	4	5	58	50	SameVocalizer_22	1	641	389	3506	0	1	2	0	3578	72
26	2011-11-30	15:57:08	Female	0	18	English	3	1	1	1	3	1	1	2	4	5	58	46	SameVocalizer_23	1	6076	7904	16542	0	1	2	0	12350	-4192
26	2011-11-30	15:57:08	Female	0	18	English	3	1	1	1	3	1	1	2	4	5	58	27	SameVocalizer_24	1	1290	1262	4642	0	1	1	1	4650	8
26	2011-11-30	15:57:08	Female	0	18	English	3	1	1	1	3	1	1	2	4	5	58	30	DifferentVocalizer_1	2	893	679	3725	0	2	1	0	3981	256
26	2011-11-30	15:57:08	Female	0	18	English	3	1	1	1	3	1	1	2	4	5	58	26	DifferentVocalizer_2	2	1351	1084	4823	1	2	2	1	5237	414
26	2011-11-30	15:57:08	Female	0	18	English	3	1	1	1	3	1	1	2	4	5	58	21	DifferentVocalizer_3	2	1351	1175	5427	1	2	1	0	5228	-199
26	2011-11-30	15:57:08	Female	0	18	English	3	1	1	1	3	1	1	2	4	5	58	12	DifferentVocalizer_4	2	891	665	3640	0	2	2	1	3967	327
26	2011-11-30	15:57:08	Female	0	18	English	3	1	1	1	3	1	1	2	4	5	58	24	DifferentVocalizer_5	2	1818	1831	5708	1	2	2	1	5356	-352
26	2011-11-30	15:57:08	Female	0	18	English	3	1	1	1	3	1	1	2	4	5	58	43	DifferentVocalizer_6	2	487	371	3323	1	2	2	1	3544	221
26	2011-11-30	15:57:08	Female	0	18	English	3	1	1	1	3	1	1	2	4	5	58	58	DifferentVocalizer_7	2	2923	2782	8110	1	2	2	1	6491	-1619
26	2011-11-30	15:57:08	Female	0	18	English	3	1	1	1	3	1	1	2	4	5	58	53	DifferentVocalizer_8	2	636	749	3523	1	2	2	1	3219	-304
26	2011-11-30	15:57:08	Female	0	18	English	3	1	1	1	3	1	1	2	4	5	58	16	DifferentVocalizer_9	2	1726	1134	6700	0	2	2	1	6824	124
26	2011-11-30	15:57:08	Female	0	18	English	3	1	1	1	3	1	1	2	4	5	58	29	DifferentVocalizer_10	2	888	870	4015	0	2	2	1	4213	198
26	2011-11-30	15:57:08	Female	0	18	English	3	1	1	1	3	1	1	2	4	5	58	34	DifferentVocalizer_11	2	677	893	3824	0	2	2	1	3943	119
26	2011-11-30	15:57:08	Female	0	18	English	3	1	1	1	3	1	1	2	4	5	58	15	DifferentVocalizer_12	2	3365	4632	10086	1	2	1	0	9774	-312
26	2011-11-30	15:57:08	Female	0	18	English	3	1	1	1	3	1	1	2	4	5	58	5	DifferentVocalizer_13	2	1326	1301	4776	0	2	2	1	4864	88
26	2011-11-30	15:57:08	Female	0	18	English	3	1	1	1	3	1	1	2	4	5	58	14	DifferentVocalizer_14	2	1583	1517	5407	0	2	2	1	5161	-246
26	2011-11-30	15:57:08	Female	0	18	English	3	1	1	1	3	1	1	2	4	5	58	8	DifferentVocalizer_15	2	487	562	3424	1	2	1	0	3938	514
26	2011-11-30	15:57:08	Female	0	18	English	3	1	1	1	3	1	1	2	4	5	58	19	DifferentVocalizer_16	2	945	1259	4568	0	2	2	1	4789	221
26	2011-11-30	15:57:08	Female	0	18	English	3	1	1	1	3	1	1	2	4	5	58	23	DifferentVocalizer_17	2	645	420	3120	0	2	2	1	3517	397
26	2011-11-30	15:57:08	Female	0	18	English	3	1	1	1	3	1	1	2	4	5	58	13	DifferentVocalizer_18	2	1170	1173	5887	0	2	1	0	5825	-62
26	2011-11-30	15:57:08	Female	0	18	English	3	1	1	1	3	1	1	2	4	5	58	31	DifferentVocalizer_19	2	1794	1044	5306	0	2	2	1	5704	398
26	2011-11-30	15:57:08	Female	0	18	English	3	1	1	1	3	1	1	2	4	5	58	32	DifferentVocalizer_20	2	916	1046	3982	0	2	2	1	4728	746
26	2011-11-30	15:57:08	Female	0	18	English	3	1	1	1	3	1	1	2	4	5	58	18	DifferentVocalizer_21	2	916	1046	3982	0	2	2	1	4011	29
26	2011-11-30	15:57:08	Female	0	18	English	3	1	1	1	3	1	1	2	4	5	58	9	DifferentVocalizer_22	2	916	757	4117	0	2	2	1	4129	12
26	2011-11-30	15:57:08	Female	0	18	English	3	1	1	1	3	1	1	2	4	5	58	51	DifferentVocalizer_23	2	2581	2362	7251	0	2	2	1	6616	-635
26	2011-11-30	15:57:08	Female	0	18	English	3	1	1	1	3	1	1	2	4	5	58	41	DifferentVocalizer_24	2	1290	1300	4623	0	2	2	1	4391	-232
27	2011-11-30	16:38:31	Male	1	21	English	2	4	1	1	3	3	4	4	4	4	58	37	DurationModified_1	0	1516	1006	5927	0	1	1	1	6292	365
27	2011-11-30	16:38:31	Male	1	21	English	2	4	1	1	3	3	4	4	4	4	58	41	DurationModified_2	0	1024	536	4611	0	1	1	1	5001	390
27	2011-11-30	16:38:31	Male	1	21	English	2	4	1	1	3	3	4	4	4	4	58	17	DurationModified_3	0	2756	1830	8340	0	1	1	1	8807	467
27	2011-11-30	16:38:31	Male	1	21	English	2	4	1	1	3	3	4	4	4	4	58	12	DurationModified_4	0	839	973	4337	0	1	1	1	4781	444
27	2011-11-30	16:38:31	Male	1	21	English	2	4	1	1	3	3	4	4	4	4	58	57	DurationModified_5	0	4599	3951	10891	0	1	1	1	11658	767
27	2011-11-30	16:38:31	Male	1	21	English	2	4	1	1	3	3	4	4	4	4	58	43	DurationModified_6	0	420	382	2895	1	1	1	1	3467	572
27	2011-11-30	16:38:31	Male	1	21	English	2	4	1	1	3	3	4	4	4	4	58	16	DurationModified_7	0	2579	1297	6154	0	1	1	1	6520	366
27	2011-11-30	16:38:31	Male	1	21	English	2	4	1	1	3	3	4	4	4	4	58	52	DurationModified_8	0	3662	3013	9210	0	1	1	1	9682	472
27	2011-11-30	16:38:31	Male	1	21	English	2	4	1	1	3	3	4	4	4	4	58	1	DurationModified_9	0	1583	1321	5504	0	1	1	1	6672	1168
27	2011-11-30	16:38:31	Male	1	21	English	2	4	1	1	3	3	4	4	4	4	58	34	DurationModified_10	0	2888	3611	9173	1	1	1	1	9530	357
27	2011-11-30	16:38:31	Male	1	21	English	2	4	1	1	3	3	4	4	4	4	58	49	DurationModified_11	0	2938	3324	8308	0	1	1	1	8682	374
27	2011-11-30	16:38:31	Male	1	21	English	2	4	1	1	3	3	4	4	4	4	58	36	DurationModified_12	0	1900	1279	5285	0	1	1	1	6011	726
27	2011-11-30	16:38:31	Male	1	21	English	2	4	1	1	3	3	4	4	4	4	58	29	SameVocalizer_1	1	1163	1175	5347	1	1	1	1	5425	78
27	2011-11-30	16:38:31	Male	1	21	English	2	4	1	1	3	3	4	4	4	4	58	25	SameVocalizer_2	1	950	1175	4623	1	1	1	1	6046	1423
27	2011-11-30	16:38:31	Male	1	21	English	2	4	1	1	3	3	4	4	4	4	58	15	SameVocalizer_3	1	950	1084	5338	1	1	1	1	5790	452
27	2011-11-30	16:38:31	Male	1	21	English	2	4	1	1	3	3	4	4	4	4	58	50	SameVocalizer_4	1	1163	1175	6044	1	1	1	1	6484	440
27	2011-11-30	16:38:31	Male	1	21	English	2	4	1	1	3	3	4	4	4	4	58	51	SameVocalizer_5	1	1250	870	4270	0	1	1	1	5224	954
27	2011-11-30	16:38:31	Male	1	21	English	2	4	1	1	3	3	4	4	4	4	58	35	SameVocalizer_6	1	1305	1044	4409	0	1	1	1	4808	399
27	2011-11-30	16:38:31	Male	1	21	English	2	4	1	1	3	3	4	4	4	4	58	42	SameVocalizer_7	1	1305	891	4439	0	1	1	1	4665	226
27	2011-11-30	16:38:31	Male	1	21	English	2	4	1	1	3	3	4	4	4	4	58	10	SameVocalizer_8	1	487	468	3307	1	1	1	1	3902	595
27	2011-11-30	16:38:31	Male	1	21	English	2	4	1	1	3	3	4	4	4	4	58	18	SameVocalizer_9	1	1818	1794	5841	1	1	1	1	6474	633
27	2011-11-30	16:38:31	Male	1	21	English	2	4	1	1	3	3	4	4	4	4	58	45	SameVocalizer_10	1	466	496	3212	1	1	1	1	3645	433
27	2011-11-30	16:38:31	Male	1	21	English	2	4	1	1	3	3	4	4	4	4	58	56	SameVocalizer_11	1	496	636	3415	1	1	1	1	3856	441
27	2011-11-30	16:38:31	Male	1	21	English	2	4	1	1	3	3	4	4	4	4	58	5	SameVocalizer_12	1	1752	2024	5978	0	1	1	1	8373	2395
27	2011-11-30	16:38:31	Male	1	21	English	2	4	1	1	3	3	4	4	4	4	58	7	SameVocalizer_13	1	1418	1326	5210	0	1	1	1	5780	570
27	2011-11-30	16:38:31	Male	1	21	English	2	4	1	1	3	3	4	4	4	4	58	54	SameVocalizer_14	1	677	679	3760	0	1	1	1	4289	529
27	2011-11-30	16:38:31	Male	1	21	English	2	4	1	1	3	3	4	4	4	4	58	6	SameVocalizer_15	1	677	990	4003	0	1	1	1	4734	731
27	2011-11-30	16:38:31	Male	1	21	English	2	4	1	1	3	3	4	4	4	4	58	59	SameVocalizer_16	1	3636	4663	10677	0	1	1	1	11136	459
27	2011-11-30	16:38:31	Male	1	21	English	2	4	1	1	3	3	4	4	4	4	58	27	SameVocalizer_17	1	1635	1326	5182	0	1	1	1	5449	267
27	2011-11-30	16:38:31	Male	1	21	English	2	4	1	1	3	3	4	4	4	4	58	55	SameVocalizer_18	1	533	659	3443	0	1	2	0	3934	491
27	2011-11-30	16:38:31	Male	1	21	English	2	4	1	1	3	3	4	4	4	4	58	32	SameVocalizer_19	1	2078	1955	6320	0	1	1	1	6328	8
27	2011-11-30	16:38:31	Male	1	21	English	2	4	1	1	3	3	4	4	4	4	58	48	SameVocalizer_20	1	2050	1517	5594	0	1	1	1	6024	430
27	2011-11-30	16:38:31	Male	1	21	English	2	4	1	1	3	3	4	4	4	4	58	58	SameVocalizer_21	1	898	1517	4555	0	1	1	1	8275	3720
27	2011-11-30	16:38:31	Male	1	21	English	2	4	1	1	3	3	4	4	4	4	58	39	SameVocalizer_22	1	641	389	3506	0	1	1	1	3858	352
27	2011-11-30	16:38:31	Male	1	21	English	2	4	1	1	3	3	4	4	4	4	58	53	SameVocalizer_23	1	6076	7904	16542	0	1	1	1	17023	481
27	2011-11-30	16:38:31	Male	1	21	English	2	4	1	1	3	3	4	4	4	4	58	26	SameVocalizer_24	1	1290	1262	4642	0	1	1	1	4914	272
27	2011-11-30	16:38:31	Male	1	21	English	2	4	1	1	3	3	4	4	4	4	58	13	DifferentVocalizer_1	2	893	679	3725	0	2	1	0	4455	730
27	2011-11-30	16:38:31	Male	1	21	English	2	4	1	1	3	3	4	4	4	4	58	44	DifferentVocalizer_2	2	1351	1084	4823	1	2	1	0	5350	527
27	2011-11-30	16:38:31	Male	1	21	English	2	4	1	1	3	3	4	4	4	4	58	38	DifferentVocalizer_3	2	1351	1175	5427	1	2	2	1	5911	484
27	2011-11-30	16:38:31	Male	1	21	English	2	4	1	1	3	3	4	4	4	4	58	47	DifferentVocalizer_4	2	891	665	3640	0	2	1	0	5577	1937
27	2011-11-30	16:38:31	Male	1	21	English	2	4	1	1	3	3	4	4	4	4	58	46	DifferentVocalizer_5	2	1818	1831	5708	1	2	2	1	6230	522
27	2011-11-30	16:38:31	Male	1	21	English	2	4	1	1	3	3	4	4	4	4	58	19	DifferentVocalizer_6	2	487	371	3323	1	2	2	1	3976	653
27	2011-11-30	16:38:31	Male	1	21	English	2	4	1	1	3	3	4	4	4	4	58	33	DifferentVocalizer_7	2	2923	2782	8110	1	2	1	0	8654	544
27	2011-11-30	16:38:31	Male	1	21	English	2	4	1	1	3	3	4	4	4	4	58	11	DifferentVocalizer_8	2	636	749	3523	1	2	1	0	3996	473
27	2011-11-30	16:38:31	Male	1	21	English	2	4	1	1	3	3	4	4	4	4	58	4	DifferentVocalizer_9	2	1726	1134	6700	0	2	2	1	7093	393
27	2011-11-30	16:38:31	Male	1	21	English	2	4	1	1	3	3	4	4	4	4	58	8	DifferentVocalizer_10	2	888	870	4015	0	2	1	0	5544	1529
27	2011-11-30	16:38:31	Male	1	21	English	2	4	1	1	3	3	4	4	4	4	58	24	DifferentVocalizer_11	2	677	893	3824	0	2	2	1	4763	939
27	2011-11-30	16:38:31	Male	1	21	English	2	4	1	1	3	3	4	4	4	4	58	20	DifferentVocalizer_12	2	3365	4632	10086	1	2	1	0	10647	561
27	2011-11-30	16:38:31	Male	1	21	English	2	4	1	1	3	3	4	4	4	4	58	9	DifferentVocalizer_13	2	1326	1301	4776	0	2	1	0	7746	2970
27	2011-11-30	16:38:31	Male	1	21	English	2	4	1	1	3	3	4	4	4	4	58	3	DifferentVocalizer_14	2	1583	1517	5407	0	2	2	1	6516	1109
27	2011-11-30	16:38:31	Male	1	21	English	2	4	1	1	3	3	4	4	4	4	58	60	DifferentVocalizer_15	2	487	562	3424	1	2	2	1	3657	233
27	2011-11-30	16:38:31	Male	1	21	English	2	4	1	1	3	3	4	4	4	4	58	31	DifferentVocalizer_16	2	945	1259	4568	0	2	1	0	5792	1224
27	2011-11-30	16:38:31	Male	1	21	English	2	4	1	1	3	3	4	4	4	4	58	14	DifferentVocalizer_17	2	645	420	3120	0	2	1	0	4405	1285
27	2011-11-30	16:38:31	Male	1	21	English	2	4	1	1	3	3	4	4	4	4	58	21	DifferentVocalizer_18	2	1170	1173	5887	0	2	2	1	7377	1490
27	2011-11-30	16:38:31	Male	1	21	English	2	4	1	1	3	3	4	4	4	4	58	30	DifferentVocalizer_19	2	1794	1044	5306	0	2	2	1	6986	1680
27	2011-11-30	16:38:31	Male	1	21	English	2	4	1	1	3	3	4	4	4	4	58	2	DifferentVocalizer_20	2	916	1046	3982	0	2	2	1	4352	370
27	2011-11-30	16:38:31	Male	1	21	English	2	4	1	1	3	3	4	4	4	4	58	40	DifferentVocalizer_21	2	916	1046	3982	0	2	2	1	4401	419
27	2011-11-30	16:38:31	Male	1	21	English	2	4	1	1	3	3	4	4	4	4	58	28	DifferentVocalizer_22	2	916	757	4117	0	2	2	1	4292	175
27	2011-11-30	16:38:31	Male	1	21	English	2	4	1	1	3	3	4	4	4	4	58	22	DifferentVocalizer_23	2	2581	2362	7251	0	2	1	0	8373	1122
27	2011-11-30	16:38:31	Male	1	21	English	2	4	1	1	3	3	4	4	4	4	58	23	DifferentVocalizer_24	2	1290	1300	4623	0	2	2	1	5274	651
28	2011-12-05	11:47:14	Male	1	19	Enlgish	3	1	1	2	3	3	3	4	2	4	36	56	DurationModified_1	0	1516	1006	5927	0	1	1	1	7994	2067
28	2011-12-05	11:47:14	Male	1	19	Enlgish	3	1	1	2	3	3	3	4	2	4	36	17	DurationModified_2	0	1024	536	4611	0	1	1	1	6012	1401
28	2011-12-05	11:47:14	Male	1	19	Enlgish	3	1	1	2	3	3	3	4	2	4	36	19	DurationModified_3	0	2756	1830	8340	0	1	2	0	14114	5774
28	2011-12-05	11:47:14	Male	1	19	Enlgish	3	1	1	2	3	3	3	4	2	4	36	28	DurationModified_4	0	839	973	4337	0	1	1	1	4912	575
28	2011-12-05	11:47:14	Male	1	19	Enlgish	3	1	1	2	3	3	3	4	2	4	36	37	DurationModified_5	0	4599	3951	10891	0	1	1	1	20250	9359
28	2011-12-05	11:47:14	Male	1	19	Enlgish	3	1	1	2	3	3	3	4	2	4	36	48	DurationModified_6	0	420	382	2895	1	1	1	1	5566	2671
28	2011-12-05	11:47:14	Male	1	19	Enlgish	3	1	1	2	3	3	3	4	2	4	36	9	DurationModified_7	0	2579	1297	6154	0	1	1	1	7838	1684
28	2011-12-05	11:47:14	Male	1	19	Enlgish	3	1	1	2	3	3	3	4	2	4	36	58	DurationModified_8	0	3662	3013	9210	0	1	1	1	11968	2758
28	2011-12-05	11:47:14	Male	1	19	Enlgish	3	1	1	2	3	3	3	4	2	4	36	1	DurationModified_9	0	1583	1321	5504	0	1	1	1	6925	1421
28	2011-12-05	11:47:14	Male	1	19	Enlgish	3	1	1	2	3	3	3	4	2	4	36	52	DurationModified_10	0	2888	3611	9173	1	1	1	1	10074	901
28	2011-12-05	11:47:14	Male	1	19	Enlgish	3	1	1	2	3	3	3	4	2	4	36	31	DurationModified_11	0	2938	3324	8308	0	1	1	1	8783	475
28	2011-12-05	11:47:14	Male	1	19	Enlgish	3	1	1	2	3	3	3	4	2	4	36	13	DurationModified_12	0	1900	1279	5285	0	1	1	1	5735	450
28	2011-12-05	11:47:14	Male	1	19	Enlgish	3	1	1	2	3	3	3	4	2	4	36	15	SameVocalizer_1	1	1163	1175	5347	1	1	1	1	9165	3818
28	2011-12-05	11:47:14	Male	1	19	Enlgish	3	1	1	2	3	3	3	4	2	4	36	42	SameVocalizer_2	1	950	1175	4623	1	1	1	1	11455	6832
28	2011-12-05	11:47:14	Male	1	19	Enlgish	3	1	1	2	3	3	3	4	2	4	36	35	SameVocalizer_3	1	950	1084	5338	1	1	2	0	17697	12359
28	2011-12-05	11:47:14	Male	1	19	Enlgish	3	1	1	2	3	3	3	4	2	4	36	60	SameVocalizer_4	1	1163	1175	6044	1	1	2	0	7050	1006
28	2011-12-05	11:47:14	Male	1	19	Enlgish	3	1	1	2	3	3	3	4	2	4	36	51	SameVocalizer_5	1	1250	870	4270	0	1	2	0	5398	1128
28	2011-12-05	11:47:14	Male	1	19	Enlgish	3	1	1	2	3	3	3	4	2	4	36	55	SameVocalizer_6	1	1305	1044	4409	0	1	1	1	6517	2108
28	2011-12-05	11:47:14	Male	1	19	Enlgish	3	1	1	2	3	3	3	4	2	4	36	14	SameVocalizer_7	1	1305	891	4439	0	1	1	1	6717	2278
28	2011-12-05	11:47:14	Male	1	19	Enlgish	3	1	1	2	3	3	3	4	2	4	36	26	SameVocalizer_8	1	487	468	3307	1	1	2	0	6062	2755
28	2011-12-05	11:47:14	Male	1	19	Enlgish	3	1	1	2	3	3	3	4	2	4	36	27	SameVocalizer_9	1	1818	1794	5841	1	1	2	0	7663	1822
28	2011-12-05	11:47:14	Male	1	19	Enlgish	3	1	1	2	3	3	3	4	2	4	36	44	SameVocalizer_10	1	466	496	3212	1	1	2	0	4354	1142
28	2011-12-05	11:47:14	Male	1	19	Enlgish	3	1	1	2	3	3	3	4	2	4	36	7	SameVocalizer_11	1	496	636	3415	1	1	1	1	3970	555
28	2011-12-05	11:47:14	Male	1	19	Enlgish	3	1	1	2	3	3	3	4	2	4	36	2	SameVocalizer_12	1	1752	2024	5978	0	1	2	0	6387	409
28	2011-12-05	11:47:14	Male	1	19	Enlgish	3	1	1	2	3	3	3	4	2	4	36	47	SameVocalizer_13	1	1418	1326	5210	0	1	1	1	5538	328
28	2011-12-05	11:47:14	Male	1	19	Enlgish	3	1	1	2	3	3	3	4	2	4	36	33	SameVocalizer_14	1	677	679	3760	0	1	1	1	9884	6124
28	2011-12-05	11:47:14	Male	1	19	Enlgish	3	1	1	2	3	3	3	4	2	4	36	49	SameVocalizer_15	1	677	990	4003	0	1	2	0	6366	2363
28	2011-12-05	11:47:14	Male	1	19	Enlgish	3	1	1	2	3	3	3	4	2	4	36	21	SameVocalizer_16	1	3636	4663	10677	0	1	2	0	11395	718
28	2011-12-05	11:47:14	Male	1	19	Enlgish	3	1	1	2	3	3	3	4	2	4	36	54	SameVocalizer_17	1	1635	1326	5182	0	1	1	1	5845	663
28	2011-12-05	11:47:14	Male	1	19	Enlgish	3	1	1	2	3	3	3	4	2	4	36	8	SameVocalizer_18	1	533	659	3443	0	1	1	1	5599	2156
28	2011-12-05	11:47:14	Male	1	19	Enlgish	3	1	1	2	3	3	3	4	2	4	36	11	SameVocalizer_19	1	2078	1955	6320	0	1	1	1	7555	1235
28	2011-12-05	11:47:14	Male	1	19	Enlgish	3	1	1	2	3	3	3	4	2	4	36	3	SameVocalizer_20	1	2050	1517	5594	0	1	1	1	6323	729
28	2011-12-05	11:47:14	Male	1	19	Enlgish	3	1	1	2	3	3	3	4	2	4	36	10	SameVocalizer_21	1	898	1517	4555	0	1	2	0	6413	1858
28	2011-12-05	11:47:14	Male	1	19	Enlgish	3	1	1	2	3	3	3	4	2	4	36	45	SameVocalizer_22	1	641	389	3506	0	1	1	1	4078	572
28	2011-12-05	11:47:14	Male	1	19	Enlgish	3	1	1	2	3	3	3	4	2	4	36	24	SameVocalizer_23	1	6076	7904	16542	0	1	2	0	17798	1256
28	2011-12-05	11:47:14	Male	1	19	Enlgish	3	1	1	2	3	3	3	4	2	4	36	5	SameVocalizer_24	1	1290	1262	4642	0	1	1	1	5631	989
28	2011-12-05	11:47:14	Male	1	19	Enlgish	3	1	1	2	3	3	3	4	2	4	36	41	DifferentVocalizer_1	2	893	679	3725	0	2	1	0	5415	1690
28	2011-12-05	11:47:14	Male	1	19	Enlgish	3	1	1	2	3	3	3	4	2	4	36	22	DifferentVocalizer_2	2	1351	1084	4823	1	2	2	1	5658	835
28	2011-12-05	11:47:14	Male	1	19	Enlgish	3	1	1	2	3	3	3	4	2	4	36	30	DifferentVocalizer_3	2	1351	1175	5427	1	2	2	1	9312	3885
28	2011-12-05	11:47:14	Male	1	19	Enlgish	3	1	1	2	3	3	3	4	2	4	36	50	DifferentVocalizer_4	2	891	665	3640	0	2	2	1	4310	670
28	2011-12-05	11:47:14	Male	1	19	Enlgish	3	1	1	2	3	3	3	4	2	4	36	23	DifferentVocalizer_5	2	1818	1831	5708	1	2	2	1	7893	2185
28	2011-12-05	11:47:14	Male	1	19	Enlgish	3	1	1	2	3	3	3	4	2	4	36	46	DifferentVocalizer_6	2	487	371	3323	1	2	2	1	4207	884
28	2011-12-05	11:47:14	Male	1	19	Enlgish	3	1	1	2	3	3	3	4	2	4	36	6	DifferentVocalizer_7	2	2923	2782	8110	1	2	1	0	8842	732
28	2011-12-05	11:47:14	Male	1	19	Enlgish	3	1	1	2	3	3	3	4	2	4	36	16	DifferentVocalizer_8	2	636	749	3523	1	2	2	1	5149	1626
28	2011-12-05	11:47:14	Male	1	19	Enlgish	3	1	1	2	3	3	3	4	2	4	36	4	DifferentVocalizer_9	2	1726	1134	6700	0	2	2	1	10496	3796
28	2011-12-05	11:47:14	Male	1	19	Enlgish	3	1	1	2	3	3	3	4	2	4	36	59	DifferentVocalizer_10	2	888	870	4015	0	2	1	0	8815	4800
28	2011-12-05	11:47:14	Male	1	19	Enlgish	3	1	1	2	3	3	3	4	2	4	36	36	DifferentVocalizer_11	2	677	893	3824	0	2	1	0	4358	534
28	2011-12-05	11:47:14	Male	1	19	Enlgish	3	1	1	2	3	3	3	4	2	4	36	34	DifferentVocalizer_12	2	3365	4632	10086	1	2	2	1	10563	477
28	2011-12-05	11:47:14	Male	1	19	Enlgish	3	1	1	2	3	3	3	4	2	4	36	20	DifferentVocalizer_13	2	1326	1301	4776	0	2	2	1	6634	1858
28	2011-12-05	11:47:14	Male	1	19	Enlgish	3	1	1	2	3	3	3	4	2	4	36	38	DifferentVocalizer_14	2	1583	1517	5407	0	2	2	1	5837	430
28	2011-12-05	11:47:14	Male	1	19	Enlgish	3	1	1	2	3	3	3	4	2	4	36	25	DifferentVocalizer_15	2	487	562	3424	1	2	2	1	4711	1287
28	2011-12-05	11:47:14	Male	1	19	Enlgish	3	1	1	2	3	3	3	4	2	4	36	57	DifferentVocalizer_16	2	945	1259	4568	0	2	1	0	6209	1641
28	2011-12-05	11:47:14	Male	1	19	Enlgish	3	1	1	2	3	3	3	4	2	4	36	40	DifferentVocalizer_17	2	645	420	3120	0	2	2	1	3586	466
28	2011-12-05	11:47:14	Male	1	19	Enlgish	3	1	1	2	3	3	3	4	2	4	36	53	DifferentVocalizer_18	2	1170	1173	5887	0	2	2	1	5620	-267
28	2011-12-05	11:47:14	Male	1	19	Enlgish	3	1	1	2	3	3	3	4	2	4	36	29	DifferentVocalizer_19	2	1794	1044	5306	0	2	2	1	7592	2286
28	2011-12-05	11:47:14	Male	1	19	Enlgish	3	1	1	2	3	3	3	4	2	4	36	12	DifferentVocalizer_20	2	916	1046	3982	0	2	2	1	4566	584
28	2011-12-05	11:47:14	Male	1	19	Enlgish	3	1	1	2	3	3	3	4	2	4	36	18	DifferentVocalizer_21	2	916	1046	3982	0	2	2	1	4710	728
28	2011-12-05	11:47:14	Male	1	19	Enlgish	3	1	1	2	3	3	3	4	2	4	36	43	DifferentVocalizer_22	2	916	757	4117	0	2	2	1	5288	1171
28	2011-12-05	11:47:14	Male	1	19	Enlgish	3	1	1	2	3	3	3	4	2	4	36	39	DifferentVocalizer_23	2	2581	2362	7251	0	2	2	1	8533	1282
28	2011-12-05	11:47:14	Male	1	19	Enlgish	3	1	1	2	3	3	3	4	2	4	36	32	DifferentVocalizer_24	2	1290	1300	4623	0	2	2	1	6913	2290
29	2011-12-02	14:30:03	Female	0	18	English	5	3	1	2	4	1	1	3	4	5	65	2	DurationModified_1	0	1516	1006	5927	0	1	1	1	6488	561
29	2011-12-02	14:30:03	Female	0	18	English	5	3	1	2	4	1	1	3	4	5	65	52	DurationModified_2	0	1024	536	4611	0	1	1	1	5167	556
29	2011-12-02	14:30:03	Female	0	18	English	5	3	1	2	4	1	1	3	4	5	65	12	DurationModified_3	0	2756	1830	8340	0	1	1	1	8844	504
29	2011-12-02	14:30:03	Female	0	18	English	5	3	1	2	4	1	1	3	4	5	65	60	DurationModified_4	0	839	973	4337	0	1	1	1	4779	442
29	2011-12-02	14:30:03	Female	0	18	English	5	3	1	2	4	1	1	3	4	5	65	57	DurationModified_5	0	4599	3951	10891	0	1	1	1	11488	597
29	2011-12-02	14:30:03	Female	0	18	English	5	3	1	2	4	1	1	3	4	5	65	11	DurationModified_6	0	420	382	2895	1	1	1	1	3547	652
29	2011-12-02	14:30:03	Female	0	18	English	5	3	1	2	4	1	1	3	4	5	65	4	DurationModified_7	0	2579	1297	6154	0	1	1	1	6632	478
29	2011-12-02	14:30:03	Female	0	18	English	5	3	1	2	4	1	1	3	4	5	65	36	DurationModified_8	0	3662	3013	9210	0	1	1	1	9692	482
29	2011-12-02	14:30:03	Female	0	18	English	5	3	1	2	4	1	1	3	4	5	65	31	DurationModified_9	0	1583	1321	5504	0	1	1	1	5812	308
29	2011-12-02	14:30:03	Female	0	18	English	5	3	1	2	4	1	1	3	4	5	65	1	DurationModified_10	0	2888	3611	9173	1	1	1	1	9655	482
29	2011-12-02	14:30:03	Female	0	18	English	5	3	1	2	4	1	1	3	4	5	65	21	DurationModified_11	0	2938	3324	8308	0	1	1	1	8494	186
29	2011-12-02	14:30:03	Female	0	18	English	5	3	1	2	4	1	1	3	4	5	65	33	DurationModified_12	0	1900	1279	5285	0	1	1	1	5564	279
29	2011-12-02	14:30:03	Female	0	18	English	5	3	1	2	4	1	1	3	4	5	65	32	SameVocalizer_1	1	1163	1175	5347	1	1	1	1	5332	-15
29	2011-12-02	14:30:03	Female	0	18	English	5	3	1	2	4	1	1	3	4	5	65	38	SameVocalizer_2	1	950	1175	4623	1	1	1	1	5886	1263
29	2011-12-02	14:30:03	Female	0	18	English	5	3	1	2	4	1	1	3	4	5	65	9	SameVocalizer_3	1	950	1084	5338	1	1	1	1	5545	207
29	2011-12-02	14:30:03	Female	0	18	English	5	3	1	2	4	1	1	3	4	5	65	58	SameVocalizer_4	1	1163	1175	6044	1	1	1	1	6668	624
29	2011-12-02	14:30:03	Female	0	18	English	5	3	1	2	4	1	1	3	4	5	65	27	SameVocalizer_5	1	1250	870	4270	0	1	2	0	5099	829
29	2011-12-02	14:30:03	Female	0	18	English	5	3	1	2	4	1	1	3	4	5	65	25	SameVocalizer_6	1	1305	1044	4409	0	1	1	1	4955	546
29	2011-12-02	14:30:03	Female	0	18	English	5	3	1	2	4	1	1	3	4	5	65	5	SameVocalizer_7	1	1305	891	4439	0	1	1	1	4967	528
29	2011-12-02	14:30:03	Female	0	18	English	5	3	1	2	4	1	1	3	4	5	65	8	SameVocalizer_8	1	487	468	3307	1	1	2	0	4156	849
29	2011-12-02	14:30:03	Female	0	18	English	5	3	1	2	4	1	1	3	4	5	65	29	SameVocalizer_9	1	1818	1794	5841	1	1	1	1	6269	428
29	2011-12-02	14:30:03	Female	0	18	English	5	3	1	2	4	1	1	3	4	5	65	24	SameVocalizer_10	1	466	496	3212	1	1	1	1	3827	615
29	2011-12-02	14:30:03	Female	0	18	English	5	3	1	2	4	1	1	3	4	5	65	22	SameVocalizer_11	1	496	636	3415	1	1	1	1	3964	549
29	2011-12-02	14:30:03	Female	0	18	English	5	3	1	2	4	1	1	3	4	5	65	13	SameVocalizer_12	1	1752	2024	5978	0	1	1	1	6729	751
29	2011-12-02	14:30:03	Female	0	18	English	5	3	1	2	4	1	1	3	4	5	65	39	SameVocalizer_13	1	1418	1326	5210	0	1	1	1	5531	321
29	2011-12-02	14:30:03	Female	0	18	English	5	3	1	2	4	1	1	3	4	5	65	47	SameVocalizer_14	1	677	679	3760	0	1	1	1	4472	712
29	2011-12-02	14:30:03	Female	0	18	English	5	3	1	2	4	1	1	3	4	5	65	17	SameVocalizer_15	1	677	990	4003	0	1	1	1	4255	252
29	2011-12-02	14:30:03	Female	0	18	English	5	3	1	2	4	1	1	3	4	5	65	18	SameVocalizer_16	1	3636	4663	10677	0	1	1	1	11153	476
29	2011-12-02	14:30:03	Female	0	18	English	5	3	1	2	4	1	1	3	4	5	65	49	SameVocalizer_17	1	1635	1326	5182	0	1	1	1	5572	390
29	2011-12-02	14:30:03	Female	0	18	English	5	3	1	2	4	1	1	3	4	5	65	23	SameVocalizer_18	1	533	659	3443	0	1	1	1	4227	784
29	2011-12-02	14:30:03	Female	0	18	English	5	3	1	2	4	1	1	3	4	5	65	37	SameVocalizer_19	1	2078	1955	6320	0	1	1	1	6742	422
29	2011-12-02	14:30:03	Female	0	18	English	5	3	1	2	4	1	1	3	4	5	65	30	SameVocalizer_20	1	2050	1517	5594	0	1	1	1	6153	559
29	2011-12-02	14:30:03	Female	0	18	English	5	3	1	2	4	1	1	3	4	5	65	15	SameVocalizer_21	1	898	1517	4555	0	1	1	1	5083	528
29	2011-12-02	14:30:03	Female	0	18	English	5	3	1	2	4	1	1	3	4	5	65	41	SameVocalizer_22	1	641	389	3506	0	1	1	1	3724	218
29	2011-12-02	14:30:03	Female	0	18	English	5	3	1	2	4	1	1	3	4	5	65	35	SameVocalizer_23	1	6076	7904	16542	0	1	1	1	16933	391
29	2011-12-02	14:30:03	Female	0	18	English	5	3	1	2	4	1	1	3	4	5	65	46	SameVocalizer_24	1	1290	1262	4642	0	1	1	1	5352	710
29	2011-12-02	14:30:03	Female	0	18	English	5	3	1	2	4	1	1	3	4	5	65	10	DifferentVocalizer_1	2	893	679	3725	0	2	1	0	4235	510
29	2011-12-02	14:30:03	Female	0	18	English	5	3	1	2	4	1	1	3	4	5	65	28	DifferentVocalizer_2	2	1351	1084	4823	1	2	1	0	5151	328
29	2011-12-02	14:30:03	Female	0	18	English	5	3	1	2	4	1	1	3	4	5	65	42	DifferentVocalizer_3	2	1351	1175	5427	1	2	1	0	5634	207
29	2011-12-02	14:30:03	Female	0	18	English	5	3	1	2	4	1	1	3	4	5	65	34	DifferentVocalizer_4	2	891	665	3640	0	2	2	1	4286	646
29	2011-12-02	14:30:03	Female	0	18	English	5	3	1	2	4	1	1	3	4	5	65	44	DifferentVocalizer_5	2	1818	1831	5708	1	2	2	1	6050	342
29	2011-12-02	14:30:03	Female	0	18	English	5	3	1	2	4	1	1	3	4	5	65	53	DifferentVocalizer_6	2	487	371	3323	1	2	2	1	3973	650
29	2011-12-02	14:30:03	Female	0	18	English	5	3	1	2	4	1	1	3	4	5	65	50	DifferentVocalizer_7	2	2923	2782	8110	1	2	2	1	8615	505
29	2011-12-02	14:30:03	Female	0	18	English	5	3	1	2	4	1	1	3	4	5	65	45	DifferentVocalizer_8	2	636	749	3523	1	2	2	1	4932	1409
29	2011-12-02	14:30:03	Female	0	18	English	5	3	1	2	4	1	1	3	4	5	65	19	DifferentVocalizer_9	2	1726	1134	6700	0	2	2	1	6967	267
29	2011-12-02	14:30:03	Female	0	18	English	5	3	1	2	4	1	1	3	4	5	65	14	DifferentVocalizer_10	2	888	870	4015	0	2	2	1	4414	399
29	2011-12-02	14:30:03	Female	0	18	English	5	3	1	2	4	1	1	3	4	5	65	59	DifferentVocalizer_11	2	677	893	3824	0	2	1	0	4860	1036
29	2011-12-02	14:30:03	Female	0	18	English	5	3	1	2	4	1	1	3	4	5	65	43	DifferentVocalizer_12	2	3365	4632	10086	1	2	2	1	10501	415
29	2011-12-02	14:30:03	Female	0	18	English	5	3	1	2	4	1	1	3	4	5	65	20	DifferentVocalizer_13	2	1326	1301	4776	0	2	1	0	6023	1247
29	2011-12-02	14:30:03	Female	0	18	English	5	3	1	2	4	1	1	3	4	5	65	56	DifferentVocalizer_14	2	1583	1517	5407	0	2	1	0	6647	1240
29	2011-12-02	14:30:03	Female	0	18	English	5	3	1	2	4	1	1	3	4	5	65	6	DifferentVocalizer_15	2	487	562	3424	1	2	2	1	4062	638
29	2011-12-02	14:30:03	Female	0	18	English	5	3	1	2	4	1	1	3	4	5	65	51	DifferentVocalizer_16	2	945	1259	4568	0	2	2	1	5675	1107
29	2011-12-02	14:30:03	Female	0	18	English	5	3	1	2	4	1	1	3	4	5	65	40	DifferentVocalizer_17	2	645	420	3120	0	2	2	1	4055	935
29	2011-12-02	14:30:03	Female	0	18	English	5	3	1	2	4	1	1	3	4	5	65	54	DifferentVocalizer_18	2	1170	1173	5887	0	2	1	0	6134	247
29	2011-12-02	14:30:03	Female	0	18	English	5	3	1	2	4	1	1	3	4	5	65	3	DifferentVocalizer_19	2	1794	1044	5306	0	2	2	1	6893	1587
29	2011-12-02	14:30:03	Female	0	18	English	5	3	1	2	4	1	1	3	4	5	65	7	DifferentVocalizer_20	2	916	1046	3982	0	2	1	0	6022	2040
29	2011-12-02	14:30:03	Female	0	18	English	5	3	1	2	4	1	1	3	4	5	65	26	DifferentVocalizer_21	2	916	1046	3982	0	2	2	1	5494	1512
29	2011-12-02	14:30:03	Female	0	18	English	5	3	1	2	4	1	1	3	4	5	65	48	DifferentVocalizer_22	2	916	757	4117	0	2	1	0	5241	1124
29	2011-12-02	14:30:03	Female	0	18	English	5	3	1	2	4	1	1	3	4	5	65	55	DifferentVocalizer_23	2	2581	2362	7251	0	2	1	0	7737	486
29	2011-12-02	14:30:03	Female	0	18	English	5	3	1	2	4	1	1	3	4	5	65	16	DifferentVocalizer_24	2	1290	1300	4623	0	2	2	1	4991	368
30	2011-12-05	14:18:49	Male	1	19	English	5	3	2	3	4	4	4	4	4	4	32	35	DurationModified_1	0	1516	1006	5927	0	1	1	1	5931	4
30	2011-12-05	14:18:49	Male	1	19	English	5	3	2	3	4	4	4	4	4	4	32	5	DurationModified_2	0	1024	536	4611	0	1	1	1	5137	526
30	2011-12-05	14:18:49	Male	1	19	English	5	3	2	3	4	4	4	4	4	4	32	27	DurationModified_3	0	2756	1830	8340	0	1	1	1	8677	337
30	2011-12-05	14:18:49	Male	1	19	English	5	3	2	3	4	4	4	4	4	4	32	55	DurationModified_4	0	839	973	4337	0	1	1	1	4787	450
30	2011-12-05	14:18:49	Male	1	19	English	5	3	2	3	4	4	4	4	4	4	32	25	DurationModified_5	0	4599	3951	10891	0	1	1	1	11042	151
30	2011-12-05	14:18:49	Male	1	19	English	5	3	2	3	4	4	4	4	4	4	32	19	DurationModified_6	0	420	382	2895	1	1	1	1	3574	679
30	2011-12-05	14:18:49	Male	1	19	English	5	3	2	3	4	4	4	4	4	4	32	54	DurationModified_7	0	2579	1297	6154	0	1	1	1	6502	348
30	2011-12-05	14:18:49	Male	1	19	English	5	3	2	3	4	4	4	4	4	4	32	33	DurationModified_8	0	3662	3013	9210	0	1	1	1	9563	353
30	2011-12-05	14:18:49	Male	1	19	English	5	3	2	3	4	4	4	4	4	4	32	51	DurationModified_9	0	1583	1321	5504	0	1	2	0	5810	306
30	2011-12-05	14:18:49	Male	1	19	English	5	3	2	3	4	4	4	4	4	4	32	10	DurationModified_10	0	2888	3611	9173	1	1	1	1	9498	325
30	2011-12-05	14:18:49	Male	1	19	English	5	3	2	3	4	4	4	4	4	4	32	56	DurationModified_11	0	2938	3324	8308	0	1	1	1	6498	-1810
30	2011-12-05	14:18:49	Male	1	19	English	5	3	2	3	4	4	4	4	4	4	32	2	DurationModified_12	0	1900	1279	5285	0	1	1	1	5568	283
30	2011-12-05	14:18:49	Male	1	19	English	5	3	2	3	4	4	4	4	4	4	32	53	SameVocalizer_1	1	1163	1175	5347	1	1	2	0	4241	-1106
30	2011-12-05	14:18:49	Male	1	19	English	5	3	2	3	4	4	4	4	4	4	32	59	SameVocalizer_2	1	950	1175	4623	1	1	1	1	5598	975
30	2011-12-05	14:18:49	Male	1	19	English	5	3	2	3	4	4	4	4	4	4	32	57	SameVocalizer_3	1	950	1084	5338	1	1	1	1	7002	1664
30	2011-12-05	14:18:49	Male	1	19	English	5	3	2	3	4	4	4	4	4	4	32	11	SameVocalizer_4	1	1163	1175	6044	1	1	1	1	7113	1069
30	2011-12-05	14:18:49	Male	1	19	English	5	3	2	3	4	4	4	4	4	4	32	45	SameVocalizer_5	1	1250	870	4270	0	1	1	1	4520	250
30	2011-12-05	14:18:49	Male	1	19	English	5	3	2	3	4	4	4	4	4	4	32	50	SameVocalizer_6	1	1305	1044	4409	0	1	1	1	4486	77
30	2011-12-05	14:18:49	Male	1	19	English	5	3	2	3	4	4	4	4	4	4	32	41	SameVocalizer_7	1	1305	891	4439	0	1	1	1	5359	920
30	2011-12-05	14:18:49	Male	1	19	English	5	3	2	3	4	4	4	4	4	4	32	3	SameVocalizer_8	1	487	468	3307	1	1	1	1	3705	398
30	2011-12-05	14:18:49	Male	1	19	English	5	3	2	3	4	4	4	4	4	4	32	31	SameVocalizer_9	1	1818	1794	5841	1	1	1	1	6069	228
30	2011-12-05	14:18:49	Male	1	19	English	5	3	2	3	4	4	4	4	4	4	32	39	SameVocalizer_10	1	466	496	3212	1	1	1	1	4136	924
30	2011-12-05	14:18:49	Male	1	19	English	5	3	2	3	4	4	4	4	4	4	32	52	SameVocalizer_11	1	496	636	3415	1	1	1	1	3644	229
30	2011-12-05	14:18:49	Male	1	19	English	5	3	2	3	4	4	4	4	4	4	32	60	SameVocalizer_12	1	1752	2024	5978	0	1	2	0	5430	-548
30	2011-12-05	14:18:49	Male	1	19	English	5	3	2	3	4	4	4	4	4	4	32	37	SameVocalizer_13	1	1418	1326	5210	0	1	1	1	5378	168
30	2011-12-05	14:18:49	Male	1	19	English	5	3	2	3	4	4	4	4	4	4	32	23	SameVocalizer_14	1	677	679	3760	0	1	1	1	5068	1308
30	2011-12-05	14:18:49	Male	1	19	English	5	3	2	3	4	4	4	4	4	4	32	13	SameVocalizer_15	1	677	990	4003	0	1	1	1	6054	2051
30	2011-12-05	14:18:49	Male	1	19	English	5	3	2	3	4	4	4	4	4	4	32	42	SameVocalizer_16	1	3636	4663	10677	0	1	2	0	10981	304
30	2011-12-05	14:18:49	Male	1	19	English	5	3	2	3	4	4	4	4	4	4	32	9	SameVocalizer_17	1	1635	1326	5182	0	1	1	1	5771	589
30	2011-12-05	14:18:49	Male	1	19	English	5	3	2	3	4	4	4	4	4	4	32	12	SameVocalizer_18	1	533	659	3443	0	1	1	1	4350	907
30	2011-12-05	14:18:49	Male	1	19	English	5	3	2	3	4	4	4	4	4	4	32	4	SameVocalizer_19	1	2078	1955	6320	0	1	2	0	7337	1017
30	2011-12-05	14:18:49	Male	1	19	English	5	3	2	3	4	4	4	4	4	4	32	38	SameVocalizer_20	1	2050	1517	5594	0	1	1	1	6204	610
30	2011-12-05	14:18:49	Male	1	19	English	5	3	2	3	4	4	4	4	4	4	32	24	SameVocalizer_21	1	898	1517	4555	0	1	2	0	5075	520
30	2011-12-05	14:18:49	Male	1	19	English	5	3	2	3	4	4	4	4	4	4	32	21	SameVocalizer_22	1	641	389	3506	0	1	1	1	3875	369
30	2011-12-05	14:18:49	Male	1	19	English	5	3	2	3	4	4	4	4	4	4	32	32	SameVocalizer_23	1	6076	7904	16542	0	1	1	1	16711	169
30	2011-12-05	14:18:49	Male	1	19	English	5	3	2	3	4	4	4	4	4	4	32	28	SameVocalizer_24	1	1290	1262	4642	0	1	2	0	5371	729
30	2011-12-05	14:18:49	Male	1	19	English	5	3	2	3	4	4	4	4	4	4	32	43	DifferentVocalizer_1	2	893	679	3725	0	2	2	1	4415	690
30	2011-12-05	14:18:49	Male	1	19	English	5	3	2	3	4	4	4	4	4	4	32	7	DifferentVocalizer_2	2	1351	1084	4823	1	2	2	1	5749	926
30	2011-12-05	14:18:49	Male	1	19	English	5	3	2	3	4	4	4	4	4	4	32	49	DifferentVocalizer_3	2	1351	1175	5427	1	2	2	1	5684	257
30	2011-12-05	14:18:49	Male	1	19	English	5	3	2	3	4	4	4	4	4	4	32	34	DifferentVocalizer_4	2	891	665	3640	0	2	2	1	3729	89
30	2011-12-05	14:18:49	Male	1	19	English	5	3	2	3	4	4	4	4	4	4	32	48	DifferentVocalizer_5	2	1818	1831	5708	1	2	2	1	6098	390
30	2011-12-05	14:18:49	Male	1	19	English	5	3	2	3	4	4	4	4	4	4	32	15	DifferentVocalizer_6	2	487	371	3323	1	2	2	1	3807	484
30	2011-12-05	14:18:49	Male	1	19	English	5	3	2	3	4	4	4	4	4	4	32	17	DifferentVocalizer_7	2	2923	2782	8110	1	2	2	1	8607	497
30	2011-12-05	14:18:49	Male	1	19	English	5	3	2	3	4	4	4	4	4	4	32	58	DifferentVocalizer_8	2	636	749	3523	1	2	2	1	3715	192
30	2011-12-05	14:18:49	Male	1	19	English	5	3	2	3	4	4	4	4	4	4	32	44	DifferentVocalizer_9	2	1726	1134	6700	0	2	2	1	8486	1786
30	2011-12-05	14:18:49	Male	1	19	English	5	3	2	3	4	4	4	4	4	4	32	18	DifferentVocalizer_10	2	888	870	4015	0	2	2	1	4373	358
30	2011-12-05	14:18:49	Male	1	19	English	5	3	2	3	4	4	4	4	4	4	32	20	DifferentVocalizer_11	2	677	893	3824	0	2	2	1	2340	-1484
30	2011-12-05	14:18:49	Male	1	19	English	5	3	2	3	4	4	4	4	4	4	32	8	DifferentVocalizer_12	2	3365	4632	10086	1	2	2	1	10389	303
30	2011-12-05	14:18:49	Male	1	19	English	5	3	2	3	4	4	4	4	4	4	32	1	DifferentVocalizer_13	2	1326	1301	4776	0	2	2	1	6641	1865
30	2011-12-05	14:18:49	Male	1	19	English	5	3	2	3	4	4	4	4	4	4	32	14	DifferentVocalizer_14	2	1583	1517	5407	0	2	2	1	7467	2060
30	2011-12-05	14:18:49	Male	1	19	English	5	3	2	3	4	4	4	4	4	4	32	6	DifferentVocalizer_15	2	487	562	3424	1	2	2	1	3599	175
30	2011-12-05	14:18:49	Male	1	19	English	5	3	2	3	4	4	4	4	4	4	32	26	DifferentVocalizer_16	2	945	1259	4568	0	2	2	1	5346	778
30	2011-12-05	14:18:49	Male	1	19	English	5	3	2	3	4	4	4	4	4	4	32	47	DifferentVocalizer_17	2	645	420	3120	0	2	2	1	3394	274
30	2011-12-05	14:18:49	Male	1	19	English	5	3	2	3	4	4	4	4	4	4	32	36	DifferentVocalizer_18	2	1170	1173	5887	0	2	2	1	5676	-211
30	2011-12-05	14:18:49	Male	1	19	English	5	3	2	3	4	4	4	4	4	4	32	29	DifferentVocalizer_19	2	1794	1044	5306	0	2	2	1	6348	1042
30	2011-12-05	14:18:49	Male	1	19	English	5	3	2	3	4	4	4	4	4	4	32	40	DifferentVocalizer_20	2	916	1046	3982	0	2	2	1	4598	616
30	2011-12-05	14:18:49	Male	1	19	English	5	3	2	3	4	4	4	4	4	4	32	46	DifferentVocalizer_21	2	916	1046	3982	0	2	2	1	5083	1101
30	2011-12-05	14:18:49	Male	1	19	English	5	3	2	3	4	4	4	4	4	4	32	16	DifferentVocalizer_22	2	916	757	4117	0	2	2	1	4597	480
30	2011-12-05	14:18:49	Male	1	19	English	5	3	2	3	4	4	4	4	4	4	32	22	DifferentVocalizer_23	2	2581	2362	7251	0	2	2	1	7542	291
30	2011-12-05	14:18:49	Male	1	19	English	5	3	2	3	4	4	4	4	4	4	32	30	DifferentVocalizer_24	2	1290	1300	4623	0	2	2	1	4854	231
31	2011-12-05	15:51:01	Male	1	18	English	4	3	2	2	4	2	2	2	2	4	56	8	DurationModified_1	0	1516	1006	5927	0	1	1	1	7208	1281
31	2011-12-05	15:51:01	Male	1	18	English	4	3	2	2	4	2	2	2	2	4	56	47	DurationModified_2	0	1024	536	4611	0	1	1	1	6396	1785
31	2011-12-05	15:51:01	Male	1	18	English	4	3	2	2	4	2	2	2	2	4	56	42	DurationModified_3	0	2756	1830	8340	0	1	1	1	8365	25
31	2011-12-05	15:51:01	Male	1	18	English	4	3	2	2	4	2	2	2	2	4	56	15	DurationModified_4	0	839	973	4337	0	1	1	1	6069	1732
31	2011-12-05	15:51:01	Male	1	18	English	4	3	2	2	4	2	2	2	2	4	56	21	DurationModified_5	0	4599	3951	10891	0	1	1	1	11283	392
31	2011-12-05	15:51:01	Male	1	18	English	4	3	2	2	4	2	2	2	2	4	56	28	DurationModified_6	0	420	382	2895	1	1	1	1	3207	312
31	2011-12-05	15:51:01	Male	1	18	English	4	3	2	2	4	2	2	2	2	4	56	35	DurationModified_7	0	2579	1297	6154	0	1	1	1	6731	577
31	2011-12-05	15:51:01	Male	1	18	English	4	3	2	2	4	2	2	2	2	4	56	44	DurationModified_8	0	3662	3013	9210	0	1	1	1	9300	90
31	2011-12-05	15:51:01	Male	1	18	English	4	3	2	2	4	2	2	2	2	4	56	1	DurationModified_9	0	1583	1321	5504	0	1	1	1	5616	112
31	2011-12-05	15:51:01	Male	1	18	English	4	3	2	2	4	2	2	2	2	4	56	9	DurationModified_10	0	2888	3611	9173	1	1	1	1	9210	37
31	2011-12-05	15:51:01	Male	1	18	English	4	3	2	2	4	2	2	2	2	4	56	3	DurationModified_11	0	2938	3324	8308	0	1	1	1	9037	729
31	2011-12-05	15:51:01	Male	1	18	English	4	3	2	2	4	2	2	2	2	4	56	11	DurationModified_12	0	1900	1279	5285	0	1	1	1	6010	725
31	2011-12-05	15:51:01	Male	1	18	English	4	3	2	2	4	2	2	2	2	4	56	43	SameVocalizer_1	1	1163	1175	5347	1	1	1	1	5399	52
31	2011-12-05	15:51:01	Male	1	18	English	4	3	2	2	4	2	2	2	2	4	56	31	SameVocalizer_2	1	950	1175	4623	1	1	2	0	3613	-1010
31	2011-12-05	15:51:01	Male	1	18	English	4	3	2	2	4	2	2	2	2	4	56	6	SameVocalizer_3	1	950	1084	5338	1	1	2	0	7004	1666
31	2011-12-05	15:51:01	Male	1	18	English	4	3	2	2	4	2	2	2	2	4	56	17	SameVocalizer_4	1	1163	1175	6044	1	1	1	1	6553	509
31	2011-12-05	15:51:01	Male	1	18	English	4	3	2	2	4	2	2	2	2	4	56	39	SameVocalizer_5	1	1250	870	4270	0	1	1	1	5006	736
31	2011-12-05	15:51:01	Male	1	18	English	4	3	2	2	4	2	2	2	2	4	56	33	SameVocalizer_6	1	1305	1044	4409	0	1	2	0	4950	541
31	2011-12-05	15:51:01	Male	1	18	English	4	3	2	2	4	2	2	2	2	4	56	14	SameVocalizer_7	1	1305	891	4439	0	1	1	1	5885	1446
31	2011-12-05	15:51:01	Male	1	18	English	4	3	2	2	4	2	2	2	2	4	56	54	SameVocalizer_8	1	487	468	3307	1	1	2	0	3728	421
31	2011-12-05	15:51:01	Male	1	18	English	4	3	2	2	4	2	2	2	2	4	56	45	SameVocalizer_9	1	1818	1794	5841	1	1	1	1	8421	2580
31	2011-12-05	15:51:01	Male	1	18	English	4	3	2	2	4	2	2	2	2	4	56	4	SameVocalizer_10	1	466	496	3212	1	1	1	1	5022	1810
31	2011-12-05	15:51:01	Male	1	18	English	4	3	2	2	4	2	2	2	2	4	56	55	SameVocalizer_11	1	496	636	3415	1	1	1	1	3953	538
31	2011-12-05	15:51:01	Male	1	18	English	4	3	2	2	4	2	2	2	2	4	56	7	SameVocalizer_12	1	1752	2024	5978	0	1	2	0	10131	4153
31	2011-12-05	15:51:01	Male	1	18	English	4	3	2	2	4	2	2	2	2	4	56	60	SameVocalizer_13	1	1418	1326	5210	0	1	1	1	5409	199
31	2011-12-05	15:51:01	Male	1	18	English	4	3	2	2	4	2	2	2	2	4	56	59	SameVocalizer_14	1	677	679	3760	0	1	1	1	4454	694
31	2011-12-05	15:51:01	Male	1	18	English	4	3	2	2	4	2	2	2	2	4	56	32	SameVocalizer_15	1	677	990	4003	0	1	1	1	7114	3111
31	2011-12-05	15:51:01	Male	1	18	English	4	3	2	2	4	2	2	2	2	4	56	30	SameVocalizer_16	1	3636	4663	10677	0	1	1	1	4743	-5934
31	2011-12-05	15:51:01	Male	1	18	English	4	3	2	2	4	2	2	2	2	4	56	57	SameVocalizer_17	1	1635	1326	5182	0	1	2	0	5735	553
31	2011-12-05	15:51:01	Male	1	18	English	4	3	2	2	4	2	2	2	2	4	56	48	SameVocalizer_18	1	533	659	3443	0	1	1	1	4847	1404
31	2011-12-05	15:51:01	Male	1	18	English	4	3	2	2	4	2	2	2	2	4	56	19	SameVocalizer_19	1	2078	1955	6320	0	1	1	1	10275	3955
31	2011-12-05	15:51:01	Male	1	18	English	4	3	2	2	4	2	2	2	2	4	56	40	SameVocalizer_20	1	2050	1517	5594	0	1	1	1	6310	716
31	2011-12-05	15:51:01	Male	1	18	English	4	3	2	2	4	2	2	2	2	4	56	50	SameVocalizer_21	1	898	1517	4555	0	1	2	0	5103	548
31	2011-12-05	15:51:01	Male	1	18	English	4	3	2	2	4	2	2	2	2	4	56	10	SameVocalizer_22	1	641	389	3506	0	1	1	1	4411	905
31	2011-12-05	15:51:01	Male	1	18	English	4	3	2	2	4	2	2	2	2	4	56	5	SameVocalizer_23	1	6076	7904	16542	0	1	1	1	17531	989
31	2011-12-05	15:51:01	Male	1	18	English	4	3	2	2	4	2	2	2	2	4	56	22	SameVocalizer_24	1	1290	1262	4642	0	1	1	1	7651	3009
31	2011-12-05	15:51:01	Male	1	18	English	4	3	2	2	4	2	2	2	2	4	56	34	DifferentVocalizer_1	2	893	679	3725	0	2	1	0	4796	1071
31	2011-12-05	15:51:01	Male	1	18	English	4	3	2	2	4	2	2	2	2	4	56	26	DifferentVocalizer_2	2	1351	1084	4823	1	2	1	0	7356	2533
31	2011-12-05	15:51:01	Male	1	18	English	4	3	2	2	4	2	2	2	2	4	56	51	DifferentVocalizer_3	2	1351	1175	5427	1	2	2	1	5582	155
31	2011-12-05	15:51:01	Male	1	18	English	4	3	2	2	4	2	2	2	2	4	56	37	DifferentVocalizer_4	2	891	665	3640	0	2	1	0	2099	-1541
31	2011-12-05	15:51:01	Male	1	18	English	4	3	2	2	4	2	2	2	2	4	56	36	DifferentVocalizer_5	2	1818	1831	5708	1	2	1	0	6716	1008
31	2011-12-05	15:51:01	Male	1	18	English	4	3	2	2	4	2	2	2	2	4	56	23	DifferentVocalizer_6	2	487	371	3323	1	2	2	1	4898	1575
31	2011-12-05	15:51:01	Male	1	18	English	4	3	2	2	4	2	2	2	2	4	56	2	DifferentVocalizer_7	2	2923	2782	8110	1	2	2	1	8491	381
31	2011-12-05	15:51:01	Male	1	18	English	4	3	2	2	4	2	2	2	2	4	56	52	DifferentVocalizer_8	2	636	749	3523	1	2	2	1	5470	1947
31	2011-12-05	15:51:01	Male	1	18	English	4	3	2	2	4	2	2	2	2	4	56	58	DifferentVocalizer_9	2	1726	1134	6700	0	2	1	0	7538	838
31	2011-12-05	15:51:01	Male	1	18	English	4	3	2	2	4	2	2	2	2	4	56	16	DifferentVocalizer_10	2	888	870	4015	0	2	1	0	5923	1908
31	2011-12-05	15:51:01	Male	1	18	English	4	3	2	2	4	2	2	2	2	4	56	25	DifferentVocalizer_11	2	677	893	3824	0	2	1	0	5196	1372
31	2011-12-05	15:51:01	Male	1	18	English	4	3	2	2	4	2	2	2	2	4	56	46	DifferentVocalizer_12	2	3365	4632	10086	1	2	2	1	10800	714
31	2011-12-05	15:51:01	Male	1	18	English	4	3	2	2	4	2	2	2	2	4	56	49	DifferentVocalizer_13	2	1326	1301	4776	0	2	1	0	5223	447
31	2011-12-05	15:51:01	Male	1	18	English	4	3	2	2	4	2	2	2	2	4	56	29	DifferentVocalizer_14	2	1583	1517	5407	0	2	2	1	6076	669
31	2011-12-05	15:51:01	Male	1	18	English	4	3	2	2	4	2	2	2	2	4	56	53	DifferentVocalizer_15	2	487	562	3424	1	2	1	0	4736	1312
31	2011-12-05	15:51:01	Male	1	18	English	4	3	2	2	4	2	2	2	2	4	56	18	DifferentVocalizer_16	2	945	1259	4568	0	2	1	0	8121	3553
31	2011-12-05	15:51:01	Male	1	18	English	4	3	2	2	4	2	2	2	2	4	56	38	DifferentVocalizer_17	2	645	420	3120	0	2	2	1	4042	922
31	2011-12-05	15:51:01	Male	1	18	English	4	3	2	2	4	2	2	2	2	4	56	12	DifferentVocalizer_18	2	1170	1173	5887	0	2	1	0	5799	-88
31	2011-12-05	15:51:01	Male	1	18	English	4	3	2	2	4	2	2	2	2	4	56	41	DifferentVocalizer_19	2	1794	1044	5306	0	2	2	1	5782	476
31	2011-12-05	15:51:01	Male	1	18	English	4	3	2	2	4	2	2	2	2	4	56	56	DifferentVocalizer_20	2	916	1046	3982	0	2	2	1	4448	466
31	2011-12-05	15:51:01	Male	1	18	English	4	3	2	2	4	2	2	2	2	4	56	27	DifferentVocalizer_21	2	916	1046	3982	0	2	2	1	6702	2720
31	2011-12-05	15:51:01	Male	1	18	English	4	3	2	2	4	2	2	2	2	4	56	13	DifferentVocalizer_22	2	916	757	4117	0	2	1	0	5297	1180
31	2011-12-05	15:51:01	Male	1	18	English	4	3	2	2	4	2	2	2	2	4	56	20	DifferentVocalizer_23	2	2581	2362	7251	0	2	1	0	7674	423
31	2011-12-05	15:51:01	Male	1	18	English	4	3	2	2	4	2	2	2	2	4	56	24	DifferentVocalizer_24	2	1290	1300	4623	0	2	2	1	4903	280
32	2011-12-05	17:16:50	Female	0	19	English	5	1	2	1	3	1	1	3	3	3	55	2	DurationModified_1	0	1516	1006	5927	0	1	1	1	6224	297
32	2011-12-05	17:16:50	Female	0	19	English	5	1	2	1	3	1	1	3	3	3	55	3	DurationModified_2	0	1024	536	4611	0	1	1	1	5844	1233
32	2011-12-05	17:16:50	Female	0	19	English	5	1	2	1	3	1	1	3	3	3	55	26	DurationModified_3	0	2756	1830	8340	0	1	1	1	8611	271
32	2011-12-05	17:16:50	Female	0	19	English	5	1	2	1	3	1	1	3	3	3	55	55	DurationModified_4	0	839	973	4337	0	1	1	1	5185	848
32	2011-12-05	17:16:50	Female	0	19	English	5	1	2	1	3	1	1	3	3	3	55	6	DurationModified_5	0	4599	3951	10891	0	1	1	1	11406	515
32	2011-12-05	17:16:50	Female	0	19	English	5	1	2	1	3	1	1	3	3	3	55	24	DurationModified_6	0	420	382	2895	1	1	1	1	4676	1781
32	2011-12-05	17:16:50	Female	0	19	English	5	1	2	1	3	1	1	3	3	3	55	54	DurationModified_7	0	2579	1297	6154	0	1	1	1	6762	608
32	2011-12-05	17:16:50	Female	0	19	English	5	1	2	1	3	1	1	3	3	3	55	12	DurationModified_8	0	3662	3013	9210	0	1	1	1	9276	66
32	2011-12-05	17:16:50	Female	0	19	English	5	1	2	1	3	1	1	3	3	3	55	19	DurationModified_9	0	1583	1321	5504	0	1	1	1	7289	1785
32	2011-12-05	17:16:50	Female	0	19	English	5	1	2	1	3	1	1	3	3	3	55	21	DurationModified_10	0	2888	3611	9173	1	1	2	0	7848	-1325
32	2011-12-05	17:16:50	Female	0	19	English	5	1	2	1	3	1	1	3	3	3	55	22	DurationModified_11	0	2938	3324	8308	0	1	2	0	7815	-493
32	2011-12-05	17:16:50	Female	0	19	English	5	1	2	1	3	1	1	3	3	3	55	59	DurationModified_12	0	1900	1279	5285	0	1	2	0	5138	-147
32	2011-12-05	17:16:50	Female	0	19	English	5	1	2	1	3	1	1	3	3	3	55	17	SameVocalizer_1	1	1163	1175	5347	1	1	2	0	4852	-495
32	2011-12-05	17:16:50	Female	0	19	English	5	1	2	1	3	1	1	3	3	3	55	42	SameVocalizer_2	1	950	1175	4623	1	1	1	1	6362	1739
32	2011-12-05	17:16:50	Female	0	19	English	5	1	2	1	3	1	1	3	3	3	55	1	SameVocalizer_3	1	950	1084	5338	1	1	2	0	6617	1279
32	2011-12-05	17:16:50	Female	0	19	English	5	1	2	1	3	1	1	3	3	3	55	33	SameVocalizer_4	1	1163	1175	6044	1	1	1	1	7057	1013
32	2011-12-05	17:16:50	Female	0	19	English	5	1	2	1	3	1	1	3	3	3	55	30	SameVocalizer_5	1	1250	870	4270	0	1	2	0	5617	1347
32	2011-12-05	17:16:50	Female	0	19	English	5	1	2	1	3	1	1	3	3	3	55	35	SameVocalizer_6	1	1305	1044	4409	0	1	2	0	6368	1959
32	2011-12-05	17:16:50	Female	0	19	English	5	1	2	1	3	1	1	3	3	3	55	9	SameVocalizer_7	1	1305	891	4439	0	1	1	1	4276	-163
32	2011-12-05	17:16:50	Female	0	19	English	5	1	2	1	3	1	1	3	3	3	55	58	SameVocalizer_8	1	487	468	3307	1	1	1	1	5279	1972
32	2011-12-05	17:16:50	Female	0	19	English	5	1	2	1	3	1	1	3	3	3	55	38	SameVocalizer_9	1	1818	1794	5841	1	1	2	0	6254	413
32	2011-12-05	17:16:50	Female	0	19	English	5	1	2	1	3	1	1	3	3	3	55	29	SameVocalizer_10	1	466	496	3212	1	1	1	1	4311	1099
32	2011-12-05	17:16:50	Female	0	19	English	5	1	2	1	3	1	1	3	3	3	55	46	SameVocalizer_11	1	496	636	3415	1	1	1	1	4372	957
32	2011-12-05	17:16:50	Female	0	19	English	5	1	2	1	3	1	1	3	3	3	55	37	SameVocalizer_12	1	1752	2024	5978	0	1	2	0	5212	-766
32	2011-12-05	17:16:50	Female	0	19	English	5	1	2	1	3	1	1	3	3	3	55	25	SameVocalizer_13	1	1418	1326	5210	0	1	2	0	5413	203
32	2011-12-05	17:16:50	Female	0	19	English	5	1	2	1	3	1	1	3	3	3	55	27	SameVocalizer_14	1	677	679	3760	0	1	1	1	5178	1418
32	2011-12-05	17:16:50	Female	0	19	English	5	1	2	1	3	1	1	3	3	3	55	15	SameVocalizer_15	1	677	990	4003	0	1	2	0	4693	690
32	2011-12-05	17:16:50	Female	0	19	English	5	1	2	1	3	1	1	3	3	3	55	4	SameVocalizer_16	1	3636	4663	10677	0	1	2	0	8775	-1902
32	2011-12-05	17:16:50	Female	0	19	English	5	1	2	1	3	1	1	3	3	3	55	51	SameVocalizer_17	1	1635	1326	5182	0	1	1	1	5839	657
32	2011-12-05	17:16:50	Female	0	19	English	5	1	2	1	3	1	1	3	3	3	55	60	SameVocalizer_18	1	533	659	3443	0	1	2	0	3440	-3
32	2011-12-05	17:16:50	Female	0	19	English	5	1	2	1	3	1	1	3	3	3	55	47	SameVocalizer_19	1	2078	1955	6320	0	1	1	1	7130	810
32	2011-12-05	17:16:50	Female	0	19	English	5	1	2	1	3	1	1	3	3	3	55	5	SameVocalizer_20	1	2050	1517	5594	0	1	2	0	6084	490
32	2011-12-05	17:16:50	Female	0	19	English	5	1	2	1	3	1	1	3	3	3	55	48	SameVocalizer_21	1	898	1517	4555	0	1	2	0	4774	219
32	2011-12-05	17:16:50	Female	0	19	English	5	1	2	1	3	1	1	3	3	3	55	20	SameVocalizer_22	1	641	389	3506	0	1	1	1	4033	527
32	2011-12-05	17:16:50	Female	0	19	English	5	1	2	1	3	1	1	3	3	3	55	40	SameVocalizer_23	1	6076	7904	16542	0	1	2	0	13707	-2835
32	2011-12-05	17:16:50	Female	0	19	English	5	1	2	1	3	1	1	3	3	3	55	18	SameVocalizer_24	1	1290	1262	4642	0	1	2	0	4405	-237
32	2011-12-05	17:16:50	Female	0	19	English	5	1	2	1	3	1	1	3	3	3	55	50	DifferentVocalizer_1	2	893	679	3725	0	2	2	1	3927	202
32	2011-12-05	17:16:50	Female	0	19	English	5	1	2	1	3	1	1	3	3	3	55	49	DifferentVocalizer_2	2	1351	1084	4823	1	2	2	1	5244	421
32	2011-12-05	17:16:50	Female	0	19	English	5	1	2	1	3	1	1	3	3	3	55	44	DifferentVocalizer_3	2	1351	1175	5427	1	2	2	1	6811	1384
32	2011-12-05	17:16:50	Female	0	19	English	5	1	2	1	3	1	1	3	3	3	55	23	DifferentVocalizer_4	2	891	665	3640	0	2	2	1	4410	770
32	2011-12-05	17:16:50	Female	0	19	English	5	1	2	1	3	1	1	3	3	3	55	14	DifferentVocalizer_5	2	1818	1831	5708	1	2	2	1	4820	-888
32	2011-12-05	17:16:50	Female	0	19	English	5	1	2	1	3	1	1	3	3	3	55	57	DifferentVocalizer_6	2	487	371	3323	1	2	2	1	4995	1672
32	2011-12-05	17:16:50	Female	0	19	English	5	1	2	1	3	1	1	3	3	3	55	43	DifferentVocalizer_7	2	2923	2782	8110	1	2	2	1	7855	-255
32	2011-12-05	17:16:50	Female	0	19	English	5	1	2	1	3	1	1	3	3	3	55	8	DifferentVocalizer_8	2	636	749	3523	1	2	2	1	4229	706
32	2011-12-05	17:16:50	Female	0	19	English	5	1	2	1	3	1	1	3	3	3	55	39	DifferentVocalizer_9	2	1726	1134	6700	0	2	2	1	6583	-117
32	2011-12-05	17:16:50	Female	0	19	English	5	1	2	1	3	1	1	3	3	3	55	16	DifferentVocalizer_10	2	888	870	4015	0	2	2	1	5692	1677
32	2011-12-05	17:16:50	Female	0	19	English	5	1	2	1	3	1	1	3	3	3	55	52	DifferentVocalizer_11	2	677	893	3824	0	2	2	1	4559	735
32	2011-12-05	17:16:50	Female	0	19	English	5	1	2	1	3	1	1	3	3	3	55	41	DifferentVocalizer_12	2	3365	4632	10086	1	2	2	1	7753	-2333
32	2011-12-05	17:16:50	Female	0	19	English	5	1	2	1	3	1	1	3	3	3	55	32	DifferentVocalizer_13	2	1326	1301	4776	0	2	1	0	7605	2829
32	2011-12-05	17:16:50	Female	0	19	English	5	1	2	1	3	1	1	3	3	3	55	11	DifferentVocalizer_14	2	1583	1517	5407	0	2	2	1	5897	490
32	2011-12-05	17:16:50	Female	0	19	English	5	1	2	1	3	1	1	3	3	3	55	28	DifferentVocalizer_15	2	487	562	3424	1	2	2	1	5935	2511
32	2011-12-05	17:16:50	Female	0	19	English	5	1	2	1	3	1	1	3	3	3	55	34	DifferentVocalizer_16	2	945	1259	4568	0	2	2	1	4795	227
32	2011-12-05	17:16:50	Female	0	19	English	5	1	2	1	3	1	1	3	3	3	55	31	DifferentVocalizer_17	2	645	420	3120	0	2	2	1	3924	804
32	2011-12-05	17:16:50	Female	0	19	English	5	1	2	1	3	1	1	3	3	3	55	36	DifferentVocalizer_18	2	1170	1173	5887	0	2	1	0	6208	321
32	2011-12-05	17:16:50	Female	0	19	English	5	1	2	1	3	1	1	3	3	3	55	53	DifferentVocalizer_19	2	1794	1044	5306	0	2	2	1	5721	415
32	2011-12-05	17:16:50	Female	0	19	English	5	1	2	1	3	1	1	3	3	3	55	45	DifferentVocalizer_20	2	916	1046	3982	0	2	1	0	6173	2191
32	2011-12-05	17:16:50	Female	0	19	English	5	1	2	1	3	1	1	3	3	3	55	56	DifferentVocalizer_21	2	916	1046	3982	0	2	2	1	4296	314
32	2011-12-05	17:16:50	Female	0	19	English	5	1	2	1	3	1	1	3	3	3	55	13	DifferentVocalizer_22	2	916	757	4117	0	2	2	1	4328	211
32	2011-12-05	17:16:50	Female	0	19	English	5	1	2	1	3	1	1	3	3	3	55	10	DifferentVocalizer_23	2	2581	2362	7251	0	2	2	1	6107	-1144
32	2011-12-05	17:16:50	Female	0	19	English	5	1	2	1	3	1	1	3	3	3	55	7	DifferentVocalizer_24	2	1290	1300	4623	0	2	1	0	4721	98
33	2011-12-07	13:13:42	Male	1	19	English	4	1	2	3	2	3	3	4	3	4	37	15	DurationModified_1	0	1516	1006	5927	0	1	1	1	6781	854
33	2011-12-07	13:13:42	Male	1	19	English	4	1	2	3	2	3	3	4	3	4	37	6	DurationModified_2	0	1024	536	4611	0	1	1	1	6645	2034
33	2011-12-07	13:13:42	Male	1	19	English	4	1	2	3	2	3	3	4	3	4	37	30	DurationModified_3	0	2756	1830	8340	0	1	1	1	9131	791
33	2011-12-07	13:13:42	Male	1	19	English	4	1	2	3	2	3	3	4	3	4	37	14	DurationModified_4	0	839	973	4337	0	1	1	1	5708	1371
33	2011-12-07	13:13:42	Male	1	19	English	4	1	2	3	2	3	3	4	3	4	37	18	DurationModified_5	0	4599	3951	10891	0	1	1	1	12313	1422
33	2011-12-07	13:13:42	Male	1	19	English	4	1	2	3	2	3	3	4	3	4	37	47	DurationModified_6	0	420	382	2895	1	1	1	1	4125	1230
33	2011-12-07	13:13:42	Male	1	19	English	4	1	2	3	2	3	3	4	3	4	37	24	DurationModified_7	0	2579	1297	6154	0	1	1	1	7162	1008
33	2011-12-07	13:13:42	Male	1	19	English	4	1	2	3	2	3	3	4	3	4	37	34	DurationModified_8	0	3662	3013	9210	0	1	1	1	10157	947
33	2011-12-07	13:13:42	Male	1	19	English	4	1	2	3	2	3	3	4	3	4	37	51	DurationModified_9	0	1583	1321	5504	0	1	1	1	6558	1054
33	2011-12-07	13:13:42	Male	1	19	English	4	1	2	3	2	3	3	4	3	4	37	8	DurationModified_10	0	2888	3611	9173	1	1	1	1	10577	1404
33	2011-12-07	13:13:42	Male	1	19	English	4	1	2	3	2	3	3	4	3	4	37	4	DurationModified_11	0	2938	3324	8308	0	1	1	1	9854	1546
33	2011-12-07	13:13:42	Male	1	19	English	4	1	2	3	2	3	3	4	3	4	37	20	DurationModified_12	0	1900	1279	5285	0	1	1	1	6351	1066
33	2011-12-07	13:13:42	Male	1	19	English	4	1	2	3	2	3	3	4	3	4	37	25	SameVocalizer_1	1	1163	1175	5347	1	1	1	1	6727	1380
33	2011-12-07	13:13:42	Male	1	19	English	4	1	2	3	2	3	3	4	3	4	37	35	SameVocalizer_2	1	950	1175	4623	1	1	1	1	6807	2184
33	2011-12-07	13:13:42	Male	1	19	English	4	1	2	3	2	3	3	4	3	4	37	48	SameVocalizer_3	1	950	1084	5338	1	1	1	1	6577	1239
33	2011-12-07	13:13:42	Male	1	19	English	4	1	2	3	2	3	3	4	3	4	37	22	SameVocalizer_4	1	1163	1175	6044	1	1	1	1	7441	1397
33	2011-12-07	13:13:42	Male	1	19	English	4	1	2	3	2	3	3	4	3	4	37	43	SameVocalizer_5	1	1250	870	4270	0	1	1	1	5573	1303
33	2011-12-07	13:13:42	Male	1	19	English	4	1	2	3	2	3	3	4	3	4	37	36	SameVocalizer_6	1	1305	1044	4409	0	1	1	1	5389	980
33	2011-12-07	13:13:42	Male	1	19	English	4	1	2	3	2	3	3	4	3	4	37	56	SameVocalizer_7	1	1305	891	4439	0	1	1	1	5370	931
33	2011-12-07	13:13:42	Male	1	19	English	4	1	2	3	2	3	3	4	3	4	37	33	SameVocalizer_8	1	487	468	3307	1	1	1	1	4668	1361
33	2011-12-07	13:13:42	Male	1	19	English	4	1	2	3	2	3	3	4	3	4	37	52	SameVocalizer_9	1	1818	1794	5841	1	1	1	1	6769	928
33	2011-12-07	13:13:42	Male	1	19	English	4	1	2	3	2	3	3	4	3	4	37	28	SameVocalizer_10	1	466	496	3212	1	1	1	1	4236	1024
33	2011-12-07	13:13:42	Male	1	19	English	4	1	2	3	2	3	3	4	3	4	37	37	SameVocalizer_11	1	496	636	3415	1	1	1	1	4864	1449
33	2011-12-07	13:13:42	Male	1	19	English	4	1	2	3	2	3	3	4	3	4	37	16	SameVocalizer_12	1	1752	2024	5978	0	1	1	1	8597	2619
33	2011-12-07	13:13:42	Male	1	19	English	4	1	2	3	2	3	3	4	3	4	37	49	SameVocalizer_13	1	1418	1326	5210	0	1	1	1	6028	818
33	2011-12-07	13:13:42	Male	1	19	English	4	1	2	3	2	3	3	4	3	4	37	57	SameVocalizer_14	1	677	679	3760	0	1	1	1	5182	1422
33	2011-12-07	13:13:42	Male	1	19	English	4	1	2	3	2	3	3	4	3	4	37	31	SameVocalizer_15	1	677	990	4003	0	1	1	1	4934	931
33	2011-12-07	13:13:42	Male	1	19	English	4	1	2	3	2	3	3	4	3	4	37	9	SameVocalizer_16	1	3636	4663	10677	0	1	1	1	11434	757
33	2011-12-07	13:13:42	Male	1	19	English	4	1	2	3	2	3	3	4	3	4	37	2	SameVocalizer_17	1	1635	1326	5182	0	1	1	1	6341	1159
33	2011-12-07	13:13:42	Male	1	19	English	4	1	2	3	2	3	3	4	3	4	37	60	SameVocalizer_18	1	533	659	3443	0	1	1	1	5642	2199
33	2011-12-07	13:13:42	Male	1	19	English	4	1	2	3	2	3	3	4	3	4	37	55	SameVocalizer_19	1	2078	1955	6320	0	1	1	1	7620	1300
33	2011-12-07	13:13:42	Male	1	19	English	4	1	2	3	2	3	3	4	3	4	37	40	SameVocalizer_20	1	2050	1517	5594	0	1	1	1	6524	930
33	2011-12-07	13:13:42	Male	1	19	English	4	1	2	3	2	3	3	4	3	4	37	46	SameVocalizer_21	1	898	1517	4555	0	1	1	1	6235	1680
33	2011-12-07	13:13:42	Male	1	19	English	4	1	2	3	2	3	3	4	3	4	37	13	SameVocalizer_22	1	641	389	3506	0	1	1	1	5066	1560
33	2011-12-07	13:13:42	Male	1	19	English	4	1	2	3	2	3	3	4	3	4	37	3	SameVocalizer_23	1	6076	7904	16542	0	1	1	1	18569	2027
33	2011-12-07	13:13:42	Male	1	19	English	4	1	2	3	2	3	3	4	3	4	37	54	SameVocalizer_24	1	1290	1262	4642	0	1	1	1	5771	1129
33	2011-12-07	13:13:42	Male	1	19	English	4	1	2	3	2	3	3	4	3	4	37	21	DifferentVocalizer_1	2	893	679	3725	0	2	1	0	5225	1500
33	2011-12-07	13:13:42	Male	1	19	English	4	1	2	3	2	3	3	4	3	4	37	53	DifferentVocalizer_2	2	1351	1084	4823	1	2	2	1	6537	1714
33	2011-12-07	13:13:42	Male	1	19	English	4	1	2	3	2	3	3	4	3	4	37	58	DifferentVocalizer_3	2	1351	1175	5427	1	2	2	1	6717	1290
33	2011-12-07	13:13:42	Male	1	19	English	4	1	2	3	2	3	3	4	3	4	37	1	DifferentVocalizer_4	2	891	665	3640	0	2	2	1	5608	1968
33	2011-12-07	13:13:42	Male	1	19	English	4	1	2	3	2	3	3	4	3	4	37	39	DifferentVocalizer_5	2	1818	1831	5708	1	2	2	1	8097	2389
33	2011-12-07	13:13:42	Male	1	19	English	4	1	2	3	2	3	3	4	3	4	37	7	DifferentVocalizer_6	2	487	371	3323	1	2	1	0	5980	2657
33	2011-12-07	13:13:42	Male	1	19	English	4	1	2	3	2	3	3	4	3	4	37	59	DifferentVocalizer_7	2	2923	2782	8110	1	2	1	0	9007	897
33	2011-12-07	13:13:42	Male	1	19	English	4	1	2	3	2	3	3	4	3	4	37	17	DifferentVocalizer_8	2	636	749	3523	1	2	1	0	5372	1849
33	2011-12-07	13:13:42	Male	1	19	English	4	1	2	3	2	3	3	4	3	4	37	41	DifferentVocalizer_9	2	1726	1134	6700	0	2	2	1	7817	1117
33	2011-12-07	13:13:42	Male	1	19	English	4	1	2	3	2	3	3	4	3	4	37	11	DifferentVocalizer_10	2	888	870	4015	0	2	2	1	5563	1548
33	2011-12-07	13:13:42	Male	1	19	English	4	1	2	3	2	3	3	4	3	4	37	38	DifferentVocalizer_11	2	677	893	3824	0	2	1	0	5268	1444
33	2011-12-07	13:13:42	Male	1	19	English	4	1	2	3	2	3	3	4	3	4	37	12	DifferentVocalizer_12	2	3365	4632	10086	1	2	2	1	11501	1415
33	2011-12-07	13:13:42	Male	1	19	English	4	1	2	3	2	3	3	4	3	4	37	26	DifferentVocalizer_13	2	1326	1301	4776	0	2	1	0	7584	2808
33	2011-12-07	13:13:42	Male	1	19	English	4	1	2	3	2	3	3	4	3	4	37	44	DifferentVocalizer_14	2	1583	1517	5407	0	2	2	1	6640	1233
33	2011-12-07	13:13:42	Male	1	19	English	4	1	2	3	2	3	3	4	3	4	37	50	DifferentVocalizer_15	2	487	562	3424	1	2	2	1	5338	1914
33	2011-12-07	13:13:42	Male	1	19	English	4	1	2	3	2	3	3	4	3	4	37	10	DifferentVocalizer_16	2	945	1259	4568	0	2	1	0	6124	1556
33	2011-12-07	13:13:42	Male	1	19	English	4	1	2	3	2	3	3	4	3	4	37	5	DifferentVocalizer_17	2	645	420	3120	0	2	1	0	5418	2298
33	2011-12-07	13:13:42	Male	1	19	English	4	1	2	3	2	3	3	4	3	4	37	29	DifferentVocalizer_18	2	1170	1173	5887	0	2	2	1	7106	1219
33	2011-12-07	13:13:42	Male	1	19	English	4	1	2	3	2	3	3	4	3	4	37	19	DifferentVocalizer_19	2	1794	1044	5306	0	2	2	1	6992	1686
33	2011-12-07	13:13:42	Male	1	19	English	4	1	2	3	2	3	3	4	3	4	37	32	DifferentVocalizer_20	2	916	1046	3982	0	2	2	1	4953	971
33	2011-12-07	13:13:42	Male	1	19	English	4	1	2	3	2	3	3	4	3	4	37	45	DifferentVocalizer_21	2	916	1046	3982	0	2	2	1	5081	1099
33	2011-12-07	13:13:42	Male	1	19	English	4	1	2	3	2	3	3	4	3	4	37	23	DifferentVocalizer_22	2	916	757	4117	0	2	2	1	5236	1119
33	2011-12-07	13:13:42	Male	1	19	English	4	1	2	3	2	3	3	4	3	4	37	27	DifferentVocalizer_23	2	2581	2362	7251	0	2	1	0	9328	2077
33	2011-12-07	13:13:42	Male	1	19	English	4	1	2	3	2	3	3	4	3	4	37	42	DifferentVocalizer_24	2	1290	1300	4623	0	2	2	1	5432	809
34	2011-12-08	13:28:01	Female	0	20	Amharic	3	5	4	3	5	3	2	4	4	5	64	59	DurationModified_1	0	1516	1006	5927	0	1	1	1	9047	3120
34	2011-12-08	13:28:01	Female	0	20	Amharic	3	5	4	3	5	3	2	4	4	5	64	37	DurationModified_2	0	1024	536	4611	0	1	1	1	5820	1209
34	2011-12-08	13:28:01	Female	0	20	Amharic	3	5	4	3	5	3	2	4	4	5	64	45	DurationModified_3	0	2756	1830	8340	0	1	1	1	9350	1010
34	2011-12-08	13:28:01	Female	0	20	Amharic	3	5	4	3	5	3	2	4	4	5	64	29	DurationModified_4	0	839	973	4337	0	1	1	1	5425	1088
34	2011-12-08	13:28:01	Female	0	20	Amharic	3	5	4	3	5	3	2	4	4	5	64	56	DurationModified_5	0	4599	3951	10891	0	1	1	1	11147	256
34	2011-12-08	13:28:01	Female	0	20	Amharic	3	5	4	3	5	3	2	4	4	5	64	44	DurationModified_6	0	420	382	2895	1	1	1	1	7147	4252
34	2011-12-08	13:28:01	Female	0	20	Amharic	3	5	4	3	5	3	2	4	4	5	64	3	DurationModified_7	0	2579	1297	6154	0	1	1	1	7416	1262
34	2011-12-08	13:28:01	Female	0	20	Amharic	3	5	4	3	5	3	2	4	4	5	64	55	DurationModified_8	0	3662	3013	9210	0	1	1	1	11289	2079
34	2011-12-08	13:28:01	Female	0	20	Amharic	3	5	4	3	5	3	2	4	4	5	64	16	DurationModified_9	0	1583	1321	5504	0	1	1	1	7538	2034
34	2011-12-08	13:28:01	Female	0	20	Amharic	3	5	4	3	5	3	2	4	4	5	64	21	DurationModified_10	0	2888	3611	9173	1	1	1	1	9666	493
34	2011-12-08	13:28:01	Female	0	20	Amharic	3	5	4	3	5	3	2	4	4	5	64	7	DurationModified_11	0	2938	3324	8308	0	1	1	1	9073	765
34	2011-12-08	13:28:01	Female	0	20	Amharic	3	5	4	3	5	3	2	4	4	5	64	22	DurationModified_12	0	1900	1279	5285	0	1	1	1	5921	636
34	2011-12-08	13:28:01	Female	0	20	Amharic	3	5	4	3	5	3	2	4	4	5	64	34	SameVocalizer_1	1	1163	1175	5347	1	1	1	1	5579	232
34	2011-12-08	13:28:01	Female	0	20	Amharic	3	5	4	3	5	3	2	4	4	5	64	23	SameVocalizer_2	1	950	1175	4623	1	1	1	1	5929	1306
34	2011-12-08	13:28:01	Female	0	20	Amharic	3	5	4	3	5	3	2	4	4	5	64	8	SameVocalizer_3	1	950	1084	5338	1	1	1	1	7349	2011
34	2011-12-08	13:28:01	Female	0	20	Amharic	3	5	4	3	5	3	2	4	4	5	64	1	SameVocalizer_4	1	1163	1175	6044	1	1	1	1	10156	4112
34	2011-12-08	13:28:01	Female	0	20	Amharic	3	5	4	3	5	3	2	4	4	5	64	31	SameVocalizer_5	1	1250	870	4270	0	1	1	1	9963	5693
34	2011-12-08	13:28:01	Female	0	20	Amharic	3	5	4	3	5	3	2	4	4	5	64	38	SameVocalizer_6	1	1305	1044	4409	0	1	1	1	6592	2183
34	2011-12-08	13:28:01	Female	0	20	Amharic	3	5	4	3	5	3	2	4	4	5	64	57	SameVocalizer_7	1	1305	891	4439	0	1	1	1	5627	1188
[truncated: 4,241 more rows]
